# Supplementary material for: Metabolome integrated with transcriptome reveals the mechanism of three different color formations in Taxus mairei arils
Source: Front Plant Sci. 2024 Jan 23;15:1330075. doi: 10.3389/fpls.2024.1330075 (PMC10844565; doi:10.3389/fpls.2024.1330075)
Supplement: Supplementary file 1 [file DataSheet_1.zip]

Archive with 18 entries (18 files):
- Supplementary/Figure S1.tif
- Supplementary/Figure S2.tif
- Supplementary/Figure S3.tif
- Supplementary/Figure S4.tif
- Supplementary/Figure S5.tif
- Supplementary/Figure S6.tif
- Supplementary/Figure S7.tif
- Supplementary/Figure S8.tif
- Supplementary/Table S1.xlsx
- Supplementary/Table S10.xlsx
- Supplementary/Table S2.xlsx
- Supplementary/Table S3.xlsx
- Supplementary/Table S4.xlsx
- Supplementary/Table S5.xlsx
- Supplementary/Table S6.xlsx
- Supplementary/Table S7.xlsx
- Supplementary/Table S8.xlsx
- Supplementary/Table S9.xlsx
