# Supplementary material for: Metabolome integrated with transcriptome reveals the mechanism of three different color formations in Taxus mairei arils
Source: Front Plant Sci. 2024 Jan 23;15:1330075. doi: 10.3389/fpls.2024.1330075 (PMC10844565; doi:10.3389/fpls.2024.1330075)
Supplement: Supplementary file 1 [file DataSheet_1.zip › Supplementary/Table S1.xlsx]

## Sheet: Sheet1
Supplementary Table 1 Primers used in qRT-PCR.
Primer Name	Sequence (5’ to3’)	Tm/℃	Length/bp
ACTIN_F	TGGAGATGGTGTCAGTCA	54	18
ACTIN_R	CAGTGGTGGTGAATGAGTA	56	19
K1387-004856_F FLS	TGGCAGATAATAAGCAATGG	56	20
K1387-004856_R FLS	GAGCAGGAGCAATCATCA	54	18
K1387-006379_F CHS	CGTAGAAGCATTCAGGAAG	56	19
K1387-006379_R CHS	GTTCGCTGTTGGTGATTC	54	18
K1387-006392_F CHS	GTAGAGGCATTCAGGAAGG	58	19
K1387-006392_R CHS	TGTTCGCTGTTGGTGATT	52	18
K1387-008649_F C3'H	CACTGCTCACACTACAAGA	56	19
K1387-008649_R C3'H	CGAGGATTGCGAACAAGT	54	18
K1387-010353_F CYP73A	AAGAGGAGATGGAGACTGAA	58	20
K1387-010353_R CYP73A	CAACAATCTGCCGATAACG	56	19
K1387-016781_F F3'H	TGATAATGCGTGTGGAGAG	56	19
K1387-016781_R F3'H	TTGGAGTAACAGAGTGATGG	58	20
K1387-018059_F CYP75B1	GCCGACTCTCCTTATGAATA	58	20
K1387-018059_R CYP75B1	GGTCCTGCGTTATCAAGAT	56	19
K1387-025615_F LAR	CATAAGGCAGGTGGACATT	56	19
K1387-025615_R LAR	TGTGGAAGGAGGAATCTAAC	58	20
K1387-037607_F CHI	TTCAGTCATCACCTACCATT	56	20
K1387-037607_R CHI	CCTTCGTTCCTTAGCAATAC	58	20
K1387-038555_F HCT	GGAAGGAGGAGATGTATCATT	54	21
K1387-038555_R HCT	GCTGACGAAGGTTGTGTA	54	18
K1387-039574_F DFR	GGCGACTGTGAAGTAAGC	56	18
K1387-039574_R DFR	TCCTCCTCATCTAACCTGTAA	54	21
KI387_029201 BLHL_F	GTGGTCCTCGTGTATGTG	56	18
KI387_029201 BLHL_R	GATGCTGCTGTTGATGATG	56	19
KI387_015701 MYB_F	GAGTTCTCCTTCGCTGAAT	56	19
KI387_015701 MYB_R	TTCTTCCTCTCCGCCAAT	54	18
KI387_004470 MYB_F	GAAGCCAAGCCATCCATAT	56	19
KI387_004470 MYB_R	TACCACCTAGATTGAGTCCTA	54	21
