# Supplementary material for: Metabolome integrated with transcriptome reveals the mechanism of three different color formations in Taxus mairei arils
Source: Front Plant Sci. 2024 Jan 23;15:1330075. doi: 10.3389/fpls.2024.1330075 (PMC10844565; doi:10.3389/fpls.2024.1330075)
Supplement: Supplementary file 1 [file DataSheet_1.zip › Supplementary/Table S10.xlsx]

## Sheet: sheet1
Supplementary Table 10 The correlation analysis between the key structural genes and TFs.
	TFs	TFs ID	GENE	GENE ID	r_value	p_value
YTM vs. RTM	TmAP2.6	KI387_027789	DFR.1	KI387_031414	-0.89267	0
	TmAP2.6	KI387_027789	CYP98A	KI387_008649	0.85084	1e-05
	TmbHLH.2	KI387_014256	HCT	KI387_038555	0.84314	1e-05
	TmbHLH.7	KI387_022575	ANS	KI387_028300	-0.9199	0
	TmbHLH.7	KI387_022575	crtZ.2	KI387_007814	-0.86157	0
	TmbHLH.7	KI387_022575	crtZ.1	KI387_007805	-0.85434	1e-05
	TmbHLH.7	KI387_022575	DFR.2	KI387_039574	-0.82955	2e-05
	TmbHLH.8	KI387_018325	ANS	KI387_028300	-0.91981	0
	TmbHLH.8	KI387_018325	crtZ.1	KI387_007805	-0.88004	0
	TmbHLH.8	KI387_018325	crtZ.2	KI387_007814	-0.8697	0
	TmMAD.1	KI387_023480	ANS	KI387_028300	-0.95455	0
	TmMAD.1	KI387_023480	crtZ.1	KI387_007805	-0.88797	0
	TmMAD.1	KI387_023480	crtZ.2	KI387_007814	-0.8539	1e-05
	TmMAD.1	KI387_023480	DFR.2	KI387_039574	-0.81673	4e-05
	TmMYB.10	KI387_007149	DFR.1	KI387_031414	-0.85759	1e-05
	TmMYB.10	KI387_007149	HCT	KI387_038555	-0.81631	4e-05
	TmMYB.10	KI387_007149	F3H	KI387_016781	0.80805	5e-05
	TmMYB.10	KI387_007149	CYP98A	KI387_008649	0.87187	0
	TmMYB.3	KI387_00218	HCT	KI387_038555	-0.82231	3e-05
	TmWRKY.5	KI387_044218	ANS	KI387_028300	-0.88797	0
	TmWRKY.5	KI387_044218	crtZ.1	KI387_007805	-0.86171	0
	TmWRKY.5	KI387_044218	crtZ.2	KI387_007814	-0.82869	2e-05
PTM vs. RTM	TmAP2.3	KI387_012164	CHS.2	KI387_006392	-0.87822	0
	TmAP2.1	KI387_011095	CHS.1	KI387_006379	0.84727	1e-05
	TmAP2.1	KI387_011095	CHS.2	KI387_006392	0.91538	0
	TmAP2.3	KI387_012164	CHS.1	KI387_006379	-0.8452	1e-05
	TmAP2.5	KI387_032178	CHS.1	KI387_006379	0.8452	1e-05
	TmAP2.5	KI387_032178	CHS.2	KI387_006392	0.85346	1e-05
	TmMAD	KI387_016210	CHS.1	KI387_006379	0.89886	0
	TmMAD	KI387_016210	CHS.2	KI387_006392	0.90506	0
	TmMYB.1	KI387_035807	CHS.2	KI387_006392	0.80392	6e-05
	TmMYB.1	KI387_035807	CHS.1	KI387_006379	0.80805	5e-05
	TmMYB.3	KI387_015702	CHS.1	KI387_006379	0.83156	2e-05
	TmMYB.3	KI387_015702	CHS.2	KI387_006392	0.84512	1e-05
	TmMYB.6	KI387_022184	CHS.2	KI387_006392	-0.83946	1e-05
	TmWRKY.2	KI387_017175	CHS.1	KI387_006379	0.86791	0
	TmWRKY.2	KI387_017175	CHS.2	KI387_006392	0.91538	0
