# Supplementary material for: Metabolome integrated with transcriptome reveals the mechanism of three different color formations in Taxus mairei arils
Source: Front Plant Sci. 2024 Jan 23;15:1330075. doi: 10.3389/fpls.2024.1330075 (PMC10844565; doi:10.3389/fpls.2024.1330075)
Supplement: Supplementary file 1 [file DataSheet_1.zip › Supplementary/Table S2.xlsx]

## Sheet: Sheet1
Supplementary Table 2 Raw data of LAB.
Sample	L*	mean(L*)	a*	mean(a*)	b*	mean(b*)
YTM-R1	49.56	50.824	17.65	18.344	43.55	42.966
YTM-R2	51.68		19.29		44.15
YTM-R3	48.77		17.59		40.23
YTM-R4	51.36		18.99		43.1
YTM-R5	52.75		18.2		43.8
RTM-R1	36.59	39.058	35.62	36.542	16.87	18.588
RTM-R2	38.79		37.13		18.16
RTM-R3	41.17		36.78		20.4
RTM-R4	38.16		34.54		18.33
RTM-R5	40.58		38.64		19.18
PTM-R1	29.66	30.242	17	19.026	9.86	9.168
PTM-R2	29.84		18.56		8.13
PTM-R3	29.57		20.45		9.62
PTM-R4	31.07		18.98		9.69
PTM-R5	31.07		20.14		8.54
