# Supplementary material for: Metabolome integrated with transcriptome reveals the mechanism of three different color formations in Taxus mairei arils
Source: Front Plant Sci. 2024 Jan 23;15:1330075. doi: 10.3389/fpls.2024.1330075 (PMC10844565; doi:10.3389/fpls.2024.1330075)
Supplement: Supplementary file 1 [file DataSheet_1.zip › Supplementary/Table S3.xlsx]

## Sheet: Flavonoid 
Supplementary Table 3 267 flavonoids and 35 carotenoids identified in T. mairei.
Compounds	Class I	Class II	CAS	Level	mix01	mix02	mix03	mix04	P1-1	P1-2	P1-3	P2-1	P2-2	P2-3	P3-1	P3-2	P3-3	R1-1	R1-2	R1-3	R2-1	R2-2	R2-3	R3-1	R3-2	R3-3	Y1-1	Y1-2	Y1-3	Y2-1	Y2-2	Y2-3	Y3-1	Y3-2	Y3-3	Q1 (Da)	Q3 (Da)	Molecular Weight (Da)	Ionization model	Formula
3-Hydroxyflavone	Flavonoids	Flavonols	577-85-5	B	101520	97655	91323	95627	32585	30738	39953	18261	35485	15974	6873.1	13166	13114	213530	301530	196360	128070	149040	186230	108360	73737	85069	46238	60438	45157	31616	24962	25871	11138	9524	12845	239.07	165	238.063	[M+H]+	C15H10O3
Apigenin	Flavonoids	Flavonoid	520-36-5	A	11943	12379	13417	12917	13783	15125	17431	18076	17784	18181	6865.1	5839.2	5999.2	3647.6	6677.2	4533.4	6798.6	2062.7	2488.5	9	9	9	15004	15214	17570	13029	10963	8497	9	9	9	271.06	153.01	270.053	[M+H]+	C15H10O5
Norwogonin	Flavonoids	Flavonoid	4443-09-8	B	91192	109130	91390	94806	166660	169980	173240	117110	117860	113390	75036	81204	66574	78495	82133	81586	94293	99074	100930	85645	71221	81860	81824	85449	82931	61930	64144	63983	66281	59272	66485	271.05	123.01	270.053	[M+H]+	C15H10O5
Galangin (3,5,7-Trihydroxyflavone)	Flavonoids	Flavonoid	548-83-4	B	36729	34688	36877	36890	53909	39823	58202	48501	63527	61889	13645	9210.6	11212	14987	11552	16337	14009	6361.6	9714.3	5619.1	3152.9	4871.2	60073	48405	58982	32981	28143	24311	5817	10973	7917.2	269.05	151	270.053	[M-H]-	C15H10O5
Naringenin (5,7,4'-Trihydroxyflavanone)	Flavonoids	Dihydroflavone	480-41-1	A	447970	474340	461820	467070	347580	341290	340580	171310	197280	193240	84135	92661	96232	928490	919550	979450	358020	314930	353080	137800	131690	160510	1225500	1275700	1243700	393630	369340	365300	90898	103350	87046	271.06	151	272.068	[M-H]-	C15H12O5
Pinobanksin	Flavonoids	Dihydroflavonol	548-82-3	A	366650	388360	370040	380630	301100	280540	300860	139260	151970	146300	67792	66018	78690	809880	797180	806190	298190	256720	296580	101630	101490	116400	1078400	1020000	1040900	314320	312200	292570	64359	81927	65068	271.06	151	272.068	[M-H]-	C15H12O5
Naringenin chalcone	Flavonoids	Chalcones	73692-50-9	B	251230	238530	238880	235740	182870	169870	163350	89019	84875	94453	56263	49337	52002	391220	421640	392130	163200	148800	173970	78504	83648	92017	595580	587700	580510	215190	211440	193180	47075	55286	54257	273.08	153	272.068	[M+H]+	C15H12O5
Butin	Flavonoids	Dihydroflavone	492-14-8	A	250450	235380	233890	205720	168760	201740	154280	92884	86903	86970	57661	45541	49036	383220	403580	345470	166030	147670	182180	83528	78839	80925	594200	572940	607600	211890	206210	172520	52193	60612	57744	273.08	153	272.068	[M+H]+	C15H12O5
Afzelechin (3,5,7,4'-Tetrahydroxyflavan)*	Flavonoids	Flavanols	2545-00-8	B	41414	47410	38196	41428	17138	15882	10264	12464	16170	7256	18806	16281	17905	62452	67294	47258	16155	30886	21928	13514	16231	4887.8	112510	127590	108830	52209	57937	57982	23727	10189	11651	275.09	139	274.084	[M+H]+	C15H14O5
Epiafzelechin*	Flavonoids	Flavanols	24808-04-6	B	74280	66773	73017	58870	30780	16700	25349	29404	9634.8	9629.3	29618	21936	13990	115420	114740	115020	58852	57304	64150	7981	8312.9	7982.8	157450	138170	215860	116120	111320	85524	47074	80162	60902	275.09	107	274.084	[M+H]+	C15H14O5
Prunetin (5,4'-Dihydroxy-7-methoxyisoflavone)	Flavonoids	Isoflavones	552-59-0	B	38585	39236	37886	40428	54226	54482	50820	17419	17967	17021	7389	11481	14643	259920	186090	155410	16952	10702	14532	10515	9002.7	10020	24044	39435	19482	2576.8	3358.1	4481.8	2270.1	3325.1	2916.3	283.06	268	284.068	[M-H]-	C16H12O5
Wogonin (5,7-Dihydroxy-8-Methoxyflavone)	Flavonoids	Flavonoid	632-85-9	B	5877.4	6172.1	4388.3	4008.1	17725	18720	18878	9801.5	10229	10094	5316.5	7263	6287.1	4467.9	3515.1	2338.5	9	9	9	9	9	9	9	9	9	9	9	9	9	9	9	285.08	270.07	284.068	[M+H]+	C16H12O5
Acacetin	Flavonoids	Flavonoid	480-44-4	B	3988.2	3830.1	4164.2	3655	13114	15000	14908	7414.9	8984.9	7865.4	3776.2	4120.3	3624.9	9	9	9	9	9	9	9	9	9	9	9	9	9	9	9	9	9	9	285.08	270	284.068	[M+H]+	C16H12O5
Fustin	Flavonoids	Dihydroflavonol	20725-03-5	B	53792	47533	53970	57046	9	9	9	9	9	9	19002	33301	22095	139090	125880	113650	9	9	9	80374	97155	75072	69080	74365	79189	9	9	9	92529	106130	72753	287.06	149	288.063	[M-H]-	C15H12O6
Eriodictyol (5,7,3',4'-Tetrahydroxyflavanone)	Flavonoids	Dihydroflavone	552-58-9	A	103510	110360	99676	105730	2628.4	3524.2	3160.8	2132.8	3072.8	2232.4	2701.9	3021.7	2829.8	219940	233260	223440	26757	25889	29739	9845.8	10025	10061	463340	437560	497660	117720	112870	104560	17019	19519	12866	287.06	135	288.063	[M-H]-	C15H12O6
Dihydrokaempferol	Flavonoids	Dihydroflavonol	480-20-6	A	350750	369490	372880	353390	382350	371290	380630	174200	175590	182690	63175	72672	85577	978550	1008100	1028300	336610	295440	332700	71088	47838	63670	624460	623320	601460	192040	187690	178180	41043	43990	38479	287.06	259	288.063	[M-H]-	C15H12O6
Catechin*	Flavonoids	Flavanols	154-23-4	A	821170	863430	827430	838800	29916	30686	31937	97661	100710	81706	634050	754650	527760	1229800	1068900	1196000	36887	37737	42365	1452600	2077400	1574800	1235200	1154100	1341900	164720	187070	164070	1704900	1966500	1347200	289.07	245	290.079	[M-H]-	C15H14O6
Epicatechin*	Flavonoids	Flavanols	490-46-0	A	1451900	1509800	1390300	1293000	25019	15887	23386	56205	61874	51212	728630	1031400	520890	3320700	3458600	3008300	80441	54540	80194	3434300	4702300	3673500	2484100	2404500	2713600	333100	358520	285690	3761600	4777200	3114100	291.09	139.04	290.079	[M+H]+	C15H14O6
5-Hydroxy-6,7-dimethoxyflavone	Flavonoids	Flavonoid	740-33-0	B	3558	4154.4	4265.4	4018.7	9	9	9	9	9	9	9	9	9	3369.9	3687	2958.2	3107.5	3170.2	2457.6	9	9	9	8346.2	7025.8	8058.3	2584.2	3163.4	2233.7	2554.8	2674.6	2185.7	297.07	254.07	298.084	[M-H]-	C17H14O5
Diosmetin (5,7,3'-Trihydroxy-4'-methoxyflavone)	Flavonoids	Flavonoid	520-34-3	A	112110	118370	105980	108910	239870	202670	236510	139800	140360	156820	82758	84314	92640	100780	84243	100020	50068	33354	33327	13588	8194.8	12132	80555	72376	79979	35379	33575	28429	15208	12943	13768	299.06	284	300.063	[M-H]-	C16H12O6
Hispidulin (5,7,4'-Trihydroxy-6-methoxyflavone)	Flavonoids	Flavonoid	1447-88-7	A	41746	44894	37807	40751	85398	66980	85085	51207	47847	59737	28020	33664	38392	32917	32881	35611	22695	18916	20048	6497.1	3802.9	7021.8	29060	21493	29998	18066	17080	17189	5629.4	6462.4	5805.1	301.07	286.05	300.063	[M+H]+	C16H12O6
5,7,2'-Trhiyroxy-8-methoxyflavone	Flavonoids	Flavonoid	-	A	104310	110800	102690	107580	243160	186540	237280	129760	122750	143960	74868	76687	88146	99898	86315	98976	43868	34659	35296	10292	7284.6	13857	71944	68135	81560	32190	33422	29093	11460	12589	12307	299.06	284.04	300.063	[M-H]-	C16H12O6
Portulacanone D	Flavonoids	Isoflavones	-	B	17883	12247	17418	11367	9221.9	7759.8	6158.4	4310.5	4864.9	4076.9	2866.9	2489.7	3170.8	55032	51270	53529	25204	32666	30496	15853	19187	16448	2337.4	2374.2	2552.7	9	9	9	9	9	9	299.09	167.03	300.099	[M+H]+	C17H16O5
4'-Hydroxy-5,7-dimethoxyflavanone	Flavonoids	Flavanols	-	B	5847900	4009200	4693200	5901800	4863200	4672400	4147100	4484200	4177100	4357000	4437100	3947100	4603400	3957600	4068900	3964100	3877800	3536300	4616900	4639800	4858400	4242300	3343200	3506400	4377800	4872000	4422600	4321900	4392000	3708300	4189700	299.1	223.1	300.1	[M-H]-	C17H16O5
Isoetin (5,7,2',4',5'-Pentahydroxyflavone)	Flavonoids	Flavonoid	1621-84-7	B	12102	12471	16075	17207	5927.4	6294.9	5416.3	4954.7	6330.1	7916.2	4768.5	7102.6	7520.2	13406	16454	14837	8831	6143.5	7763.7	3573.8	5142.7	5942.4	36477	40082	50676	18048	16641	15546	8093.3	10207	6615.2	301.04	149.03	302.043	[M-H]-	C15H10O7
6-Hydroxyluteolin	Flavonoids	Flavonoid	18003-33-3	B	26311	24738	25677	24146	46180	47975	50868	16601	19040	21162	7411.4	7335.4	6452.6	56975	57163	50627	16934	16137	17026	4973.9	3892.6	6242.4	38534	35190	40244	13399	14247	13580	7473	6639.1	6016.5	301.04	255.02	302.043	[M-H]-	C15H10O7
Hesperetin	Flavonoids	Dihydroflavone	520-33-2	B	6139.3	4535.5	4217.3	4349.3	5928.5	4294.2	4941.1	1817.9	2086.2	2006.8	9	9	9	8946.5	7632.2	9383.5	3830.2	4053.9	3634.9	9	9	9	13935	13087	14603	4549.9	3805.2	5155.8	9	9	9	301.07	164	302.079	[M-H]-	C16H14O6
Homoeriodictyol	Flavonoids	Dihydroflavone	446-71-9	B	5201.1	5226.6	3720.3	3606.3	9	9	9	9	9	9	9	9	9	18924	19918	23934	5146.6	9	4610.8	5000.8	3690.9	2403.4	9	9	9	9	9	9	9	9	9	303.09	153.02	302.079	[M+H]+	C16H14O6
Dihydroquercetin(Taxifolin)	Flavonoids	Dihydroflavonol	480-18-2	B	49169	44950	50054	54204	13902	13265	12651	9	9	9	9	9	9	142790	143080	149330	14227	15394	14259	9	9	9	209840	203200	180880	49648	44715	46015	9	9	9	303.05	125.02	304.058	[M-H]-	C15H12O7
5,7,3',4',5'-Pentahydroxydihydroflavone	Flavonoids	Dihydroflavone	-	A	95962	98967	100550	98424	9	9	9	8965	7988.4	7454	20859	22676	19249	296320	267450	283020	34907	43522	34765	24027	24639	23998	344950	321700	339600	76043	70564	60349	12951	17014	13473	303.05	151.03	304.059	[M-H]-	C15H12O7
3'-O-Methyl-(-)-epicatechin	Flavonoids	Flavanols	76549-34-3	B	41263	46319	55692	69980	36163	33959	35823	36598	27654	32412	11290	7254.7	18963	144770	136720	148150	49582	79592	75304	38922	16544	21466	99717	89884	85655	43232	46740	51171	8235.8	10373	13434	305.1	139.04	304.095	[M+H]+	C16H16O6
Gallocatechin*	Flavonoids	Flavanols	970-73-0	A	2543400	2688700	2356300	2476100	28786	30681	23479	105880	106190	74155	1230600	1529000	1014800	3601400	3622200	3325400	226520	221260	205080	4501300	5675100	5189200	9542000	7474900	8359000	1379900	1259800	1492100	6384600	7758400	4399900	307.08	139	306.074	[M+H]+	C15H14O7
Epigallocatechin*	Flavonoids	Flavanols	970-74-1	A	1640400	1676900	1675200	1664100	23687	24493	22438	63907	67578	55699	747700	984970	667150	2018800	1945700	2005400	118930	134780	115520	2884400	4066700	3200000	5512200	5488500	5112500	1093800	1013000	884970	4087100	5104100	3647900	305.07	125	306.074	[M-H]-	C15H14O7
Nepetin (5,7,3',4'-Tetrahydroxy-6-methoxyflavone)	Flavonoids	Flavonoid	520-11-6	A	39148	38653	41046	48761	33571	21887	25259	16416	16165	16229	11016	7868.1	10262	54399	55387	60375	26459	24534	23429	3051.7	2453.9	4657	110290	97690	127470	49312	44149	41100	10155	16108	16203	317.07	302.04	316.058	[M+H]+	C16H12O7
4',6-Dihydroxy-5,7-dimethoxyflavanone	Flavonoids	Dihydroflavone	6951-57-1	B	14988	16450	16841	18670	19140	15245	21727	8486.7	4034.3	5653.2	4031.1	1788.4	6205.2	54676	64997	51075	34080	36763	41179	8794.3	9384	8639.3	16350	13440	13387	5459.1	6903.9	8101.7	1217.3	2904.8	2228.4	317.1	197.05	316.095	[M+H]+	C17H16O6
Persicogenin (5,3'-dihydroxy-7,4'-dimethoxyflavanone)	Flavonoids	Dihydroflavone	28590-40-1	B	37708	34192	40027	43739	16873	24100	18922	13888	18329	11014	9580.9	10696	10068	110550	141530	125630	70840	84525	79181	41280	46859	58053	15039	24148	24425	11352	10508	11672	7201.5	5983.5	7153	317.1	167.04	316.095	[M+H]+	C17H16O6
Myricetin	Flavonoids	Flavonols	529-44-2	B	99731	98575	95579	99707	53848	76690	90179	57869	51366	35602	19193	21062	25966	192400	163470	160430	110280	97392	109100	37145	43220	32660	169820	191720	212520	141680	118420	102600	47528	34025	35504	319.04	153	318.038	[M+H]+	C15H10O8
5-Hydroxy-4',6,7-trimethoxyflavone (Salvigenin)	Flavonoids	Flavonoid	19103-54-9	B	18240	15237	16255	16008	53214	42737	29147	6737	7987.3	4341.7	3696.8	7122	6781.9	12877	30129	12196	15807	8870.6	24294	39546	17285	28368	17268	19147	18269	10156	9381.9	9598.2	6593	6549.1	6128.4	329.1	287.06	328.095	[M+H]+	C18H16O6
3,7-Di-O-methylquercetin	Flavonoids	Flavonols	2068-02-2	B	64998	58616	54219	54138	94339	79270	54900	29749	34207	25784	19427	16003	18812	90376	106800	106980	47854	42582	41944	11572	3861.1	8197.7	67243	65843	82558	29698	28592	26856	11168	19772	23422	329.07	314	330.074	[M-H]-	C17H14O7
5,7-Dihydroxy-2'-methoxy-3',4'-methyleneoxydihydroisoflavone	Flavonoids	Dihydroisoflavone	-	B	193810	183960	179630	179990	323440	299630	205370	76907	80939	69071	27130	33025	28934	244690	259160	185360	186220	119730	178000	667710	279530	476300	115890	116100	113570	42867	43934	39479	24343	30994	34964	329.07	299.02	330.074	[M-H]-	C17H14O7
Tricin (5,7,4'-Trihydroxy-3',5'-dimethoxyflavone)	Flavonoids	Flavonoid	520-32-1	A	263270	262620	263800	249960	399980	353670	317640	181220	167520	174920	90796	86696	106930	330500	331490	342790	243460	186640	206070	38679	30542	45172	355070	355740	426320	175840	144250	147850	68829	117430	129020	331.08	315.05	330.074	[M+H]+	C17H14O7
Quercetin-3',4'-dimethyl ether	Flavonoids	Flavonols	3306-29-4	B	28971	37530	17719	32500	30536	30850	28572	10427	22188	16698	9	9	9	47884	68857	54818	53077	41609	27390	19800	27933	10217	19312	16190	9839	9	9	9	9	9	9	331.08	287.05	330.074	[M+H]+	C17H14O7
Rehderianin I	Flavonoids	Flavonoid	90965-30-3	B	23232	26910	31973	27074	46720	35108	33138	15506	14680	10276	9374.9	7060	10797	39670	44992	45985	24754	21616	21527	4046	2441.5	3801.2	35172	30946	40578	13932	17425	14323	9515.2	13773	17041	331.07	316.05	330.074	[M+H]+	C17H14O7
Rhamnazin (3,4',5-Trihydroxy-3',7-dimethoxyflavone)	Flavonoids	Flavonoid	552-54-5	B	43485	44632	40841	40232	76367	83006	47281	18329	20353	14909	6713.1	6591.6	7590.8	52382	50842	27842	42957	25111	37413	251800	86854	161680	17032	24998	27314	10420	13152	6679.3	7098.1	6200.1	9043.4	331.08	253.05	330.074	[M+H]+	C17H14O7
4',5,7-Trihydroxy-3',6-dimethoxyflavone (Jaceosidin)	Flavonoids	Flavonoid	18085-97-7	B	133590	126780	136690	141790	211410	170520	179040	98869	98312	91791	55583	49934	55191	168700	172120	174540	122840	99361	102970	21593	19064	21987	178820	194190	217810	90454	83945	78080	34303	64510	69556	331.08	316.06	330.074	[M+H]+	C17H14O7
2-Glucosyloxy-(4-hydroxyphenyl)acetic acid (Dhurrin acid)	Flavonoids	Flavonoid	-	B	21649	27251	22937	28012	30766	45103	31261	27304	28729	32427	18822	13234	14951	31804	38329	24145	16369	26965	24118	6556.5	6509.5	10751	15359	23410	23518	18607	22538	9371.8	6093.3	10012	13521	331.1	132.04	330.095	[M+H]+	C14H18O9
5-Hydroxy-7,8,4'-Trimethoxyflavanone*	Flavonoids	Dihydroflavone	-	B	15698	16833	20654	14124	12000	10328	10364	13070	9588.5	11349	7397.6	7919.1	7947.1	55817	63602	48004	24440	25990	30279	3559.6	8697.2	7392.6	11997	15479	13155	10558	9086.5	10385	5976.9	6417.3	5029.6	331.12	197.05	330.11	[M+H]+	C18H18O6
3-Hydroxy-4',5,7-Trimethoxyflavanone*	Flavonoids	Flavonoid	76792-94-4	B	66120	87816	61028	59693	49138	49666	42823	26427	24296	26929	18020	21191	17744	169000	257430	212400	130390	137430	136190	49422	51784	46028	27580	36277	33128	14072	11908	15485	13279	9390.5	10682	331.12	313.11	330.11	[M+H]+	C18H18O6
Patuletin (Quercetagetin-6-methyl ether)	Flavonoids	Flavonols	519-96-0	B	6099.7	5371.6	5905.8	5421.8	3950.7	2574.4	2081.4	9	9	9	9	9	9	10783	11841	13268	8401.8	4093.3	5728.8	9	9	9	10234	8357.5	11592	3440.3	3465.4	2888.3	9	9	9	331.04	316.02	332.053	[M-H]-	C16H12O8
6-O-Galloyl-glucose*	Tannins	Tannin	13186-19-1	A	679200	656820	646690	666200	39752	51431	22485	147520	137870	136870	192010	220430	215560	449150	432160	473500	169500	168110	166940	214710	226460	195100	1945400	1809500	2056300	1612900	1550600	1496100	1122700	1253100	971320	331.07	169.01	332.074	[M-H]-	C13H16O10
5,7,8,4'-Tetramethoxyflavone*	Flavonoids	Flavonoid	6601-66-7	B	13563	17366	16888	16690	9	9	9	9	9	9	9	9	9	49304	50634	51674	20172	25711	22587	49494	62622	64117	9	9	9	9	9	9	9	9	9	343.12	328.1	342.11	[M+H]+	C19H18O6
5,6,7,4'-Tetramethoxyflavone*	Flavonoids	Flavonoid	1168-42-9	B	55695	55353	56276	54292	9	9	9	9	9	9	9	9	9	171830	178090	176350	75548	79391	74298	167950	206750	209480	9	9	9	9	9	9	9	9	9	343.12	313.08	342.11	[M+H]+	C19H18O6
5,7,3',4'-Tetramethoxyflavone*	Flavonoids	Flavonoid	855-97-0	B	7367.4	7385.9	6408	5816.9	9	9	9	9	9	9	9	9	9	24097	21373	22106	6838.2	10425	7849.3	26143	30896	29949	9	9	9	9	9	9	9	9	9	343.12	299.09	342.11	[M+H]+	C19H18O6
5,7-Dihydroxy-3',4',5'-trimethoxyflavone	Flavonoids	Flavonoid	18103-42-9	B	29452	33102	30817	30510	62926	61861	27768	18126	16719	10021	12542	8124.4	9740.5	50028	62173	53363	37389	33608	44896	6501.8	3771.5	5177.9	18631	17771	17101	8612.7	10395	6887.1	7885.7	11802	15047	345.1	284	344.09	[M+H]+	C18H16O7
Ayanin (3',5-Dihydroxy-3,4',7-Trimethoxyflavone)	Flavonoids	Flavonols	572-32-7	B	8514	9944.1	8660.5	8666	15256	20290	18347	19007	15094	20774	8717.6	6803.1	8920.7	11101	11085	11493	8937.6	6495.6	9211.9	4511.3	4699.6	4354.3	3666.2	4366.4	5353.1	3168.2	3113.2	3044.8	3964.1	3277.1	4571.9	345.1	177.2	344.09	[M+H]+	C18H16O7
5,6,7,4'-Tetramethoxyflavanone	Flavonoids	Flavonoid	2569-77-9	B	17375	19883	19932	21105	44452	39453	17699	12333	10328	8006.2	9521.9	6162.2	6047.9	34272	38100	33267	25350	21656	27525	4719.7	4164.2	5232.6	10838	10069	10790	5602.5	5680.1	5256.2	5398.5	9552.1	8440.7	345.1	284.07	344.125	[M+H]+	C19H20O6
5,7-Dihydroxy-2',3',4'-trimethoxydihydroisoflavone	Flavonoids	Dihydroisoflavone	-	B	32215	27870	29172	30175	88299	87478	82184	7915.6	12482	8945.3	2519.8	3311.1	2846.7	46626	40646	25430	25808	13725	18286	10574	7162.5	7235	57067	60209	61970	10374	12074	8737.8	2978.1	4402.3	3946.4	345.1	315.05	346.106	[M-H]-	C18H18O7
3-Hydroxylicochalcone E	Flavonoids	Chalcones	-	B	216840	302790	281750	351720	23822	18433	13535	14128	25357	14717	8539.3	6402	6082.5	447650	515990	570540	274660	288960	269950	179950	229450	204820	38408	26787	46554	21320	19480	24179	16529	20062	14594	355.15	313.14	354.147	[M+H]+	C21H22O5
Altisin	Flavonoids	Flavonoid	-	B	4258.7	3662.2	4524.1	3801.8	9	9	9	9	9	9	9	9	9	22316	20532	23055	9367.1	9200.6	11800	5359.3	6692.4	7065.6	9	9	9	9	9	9	9	9	9	359.1	344.09	358.105	[M+H]+	C19H18O7
Sinensetin (5,6,7,3',4'-pentamethoxyflavone)*	Flavonoids	Flavonoid	2306-27-6	A	45380	51315	62475	56466	3420.4	2111.4	3046	2827.8	5528.1	3211.9	9	9	9	100710	107240	115570	65066	50950	55811	38981	47894	40233	5954.8	7474.3	8877.6	4646.8	2729.7	3340.6	3138.2	3822.3	4855.1	373.13	312.8	372.121	[M+H]+	C20H20O7
3,4',5,6,7-Pentamethoxyflavone*	Flavonoids	Flavonoid	4472-73-5	A	42215	54703	57006	67950	14837	21714	11107	9778.6	17353	14401	4231.6	5737.1	10085	113350	150880	122430	57215	61706	60389	32862	30208	29665	37109	32240	38337	14021	18867	18928	8491.6	7507.7	5318.1	373.13	211.02	372.121	[M+H]+	C20H20O7
Tangeretin	Flavonoids	Flavonols	481-53-8	A	1140100	1141500	1158200	1132500	13970	13732	13931	12506	9719.6	11394	17283	21206	19462	5441200	5486200	5453000	1729700	1875500	1812300	2058300	2449100	2638400	10320	11621	11579	10198	9774.2	9411.3	12487	11442	10190	373.13	343	372.121	[M+H]+	C20H20O7
Isosinensetin*	Flavonoids	Flavonoid	17290-70-9	A	35452	37592	44196	44956	9	9	9	9	9	9	9	9	9	83990	90538	85609	47938	54017	51572	133920	159890	172760	9	9	9	9	9	9	9	9	9	373.13	343.08	372.121	[M+H]+	C20H20O7
3',4',5,6,7-Pentamethoxyflavanone	Flavonoids	Dihydroflavone	-	B	9712.6	14021	18410	9039.4	13818	12510	18432	5918.2	9919.5	6792	8621.3	8616	8875.4	26304	27676	28418	16406	19332	14595	3883	9751.6	4583.9	11296	9724.3	11755	5554.9	4777.6	4826.8	5158.1	3113.8	3693	375.14	211.07	374.137	[M+H]+	C20H22O7
5-Hydroxy-6,7,8,3',4'-pentamethoxyflavone	Flavonoids	Flavonoid	2174-59-6	B	5809.2	7750.8	6710.1	7237.4	1879.9	2004	1775.5	2252.3	1906.2	1634.9	2831	1665.1	1062.1	21560	23795	22686	11197	12155	8993.9	10345	8510.2	12768	1318.3	1449.5	1848.9	1537.5	1168.9	1531.9	1815.2	2194.2	2191.3	389.12	374.1	388.116	[M+H]+	C20H20O8
Nobiletin (5,6,7,8,3',4'-Hexamethoxyflavone)	Flavonoids	Flavonoid	478-01-3	A	1099300	1074800	1064100	1008600	13012	9029.4	10695	11910	9541.7	11214	19334	24361	18394	3646100	3576600	3648100	1622200	1675100	1642900	2908900	3395900	3363700	10996	9197.8	12863	8747.3	9109.8	8082.1	13099	11319	9820	403.14	373.1	402.131	[M+H]+	C21H22O8
2,7-Dimethyl-2,4-diene-deca-α,x-diacid 8-O-β-glucoside	Tannins	Tannin	-	B	77707	71545	70194	75051	62812	52280	34629	43796	41947	49956	60723	47439	62140	106600	153850	106450	67150	85830	126510	66787	66489	76160	28560	46474	13843	27959	40720	58322	51094	53795	41759	403.16	343.14	404.168	[M-H]-	C18H28O10
3-Hydroxyglabrol	Flavonoids	Dihydroflavonol	74148-41-7	B	2519.1	4367.4	2131.7	1988	2178	3121.7	1620.3	2977.3	3185	3896	2664.6	3116.6	1972.7	2009.1	3687.6	3017.7	2649.4	2985.7	3544.9	2726.3	2332.5	4305.1	1875.7	1161.8	2856.1	2752.7	1865.1	3251.8	2909.2	2412.5	2684.9	409.2	363.2	408.194	[M+H]+	C25H28O5
Chrysin-7-O-glucoside	Flavonoids	Flavonoid	31025-53-3	B	62137	75477	60347	58877	312910	311370	275830	171610	188650	141680	83006	83060	144420	9	9	9	9	9	9	9	9	9	9	9	9	9	9	9	9	9	9	417.12	255.06	416.111	[M+H]+	C21H20O9
Apigenin-6-C-rhamnoside	Flavonoids	Flavonoid	-	B	17731	14690	16484	14330	12588	13974	11487	8541.3	9042.2	8047.5	3464.7	5486.9	5295.9	29546	28773	43332	16660	16328	11806	6628.4	6930.6	9837.9	28678	25452	27969	14479	17615	15356	6561.5	4855.2	4379	417.12	381.1	416.111	[M+H]+	C21H20O9
Apigenin-3-O-rhamnoside	Flavonoids	Flavonoid	-	B	40186	31306	30603	35999	36558	38604	33402	20969	22772	23616	12341	14359	15398	47823	51963	41434	40353	37345	42987	21987	24978	22485	39636	38596	38396	29793	26696	23826	19401	19452	14964	415.14	161	416.147	[M-H]-	C21H20O9
Kaempferol-3-O-arabinoside	Flavonoids	Flavonoid	-	B	27532	27747	18511	29663	58425	45467	58193	47574	55830	51510	28239	32908	28592	26454	24952	19424	15348	12949	15102	9	9	9	24177	24511	24653	15176	23072	13166	7646.6	8776.5	9886.6	419.1	287.05	418.09	[M+H]+	C20H18O10
Monohydroxy-hexamethoxyflavone	Flavonoids	Flavonoid	-	B	12840	11423	11155	12368	9	9	9	9	9	9	9	9	9	53432	53078	53567	24225	26756	25051	18617	23843	23842	9	9	9	9	9	9	9	9	9	419.13	404.1	418.126	[M+H]+	C21H22O9
Sophoricoside	Flavonoids	Isoflavones	152-95-4	A	37898	33897	30800	41100	39441	38943	32561	56034	64560	54327	28552	34741	42717	66457	61003	69095	9	9	9	12926	15686	14488	30180	31770	30661	26481	27401	22554	15095	17176	13557	431.1	268.04	432.105	[M-H]-	C21H20O10
Kaempferol-7-O-rhamnoside	Flavonoids	Flavonols	20196-89-8	B	10370	13655	11443	9412.4	5591.8	6516.6	4881	4258.1	5836.3	3204.6	9045.2	19754	35515	4842.4	3521.5	5684.6	9	9	9	18617	14646	36946	9	9	9	3511.3	2462.6	4177.8	20199	16567	22637	431.1	285	432.106	[M-H]-	C21H20O10
Genistein-8-C-glucoside	Flavonoids	Isoflavones	66026-80-0	A	158030	164020	170960	182950	132260	142690	118400	112650	113830	78430	43836	70205	88039	348290	332850	339750	148060	134940	151350	78189	72384	76570	341410	312600	336140	199920	175780	146740	108720	111300	99384	433.11	283.06	432.106	[M+H]+	C21H20O10
Apigenin-6-C-glucoside (Isovitexin)*	Flavonoids	Flavonoid carbonoside	29702-25-8	A	250780	249310	281470	335700	247600	242090	238300	186780	187570	176520	111460	115040	141330	424410	365120	446810	228860	205710	250170	126430	150820	126720	432710	420480	462300	354810	313780	304590	200960	182890	142410	431.1	311	432.106	[M-H]-	C21H20O10
Apigenin-8-C-Glucoside (Vitexin)*	Flavonoids	Flavonoid carbonoside	3681-93-4	B	262000	293150	269890	285500	248150	301190	246060	179070	161240	164690	120360	110190	160460	454710	395590	420070	275880	248350	252320	132390	143310	120390	463440	421410	504120	327910	362960	324210	199080	188110	160920	431.1	311	432.106	[M-H]-	C21H20O10
4',5-Dihydroxyisoflavone-7-O-galactoside*	Flavonoids	Isoflavones	-	A	216440	278600	341810	246520	344340	372300	251620	531590	530250	482330	219010	325790	276460	497710	381570	447320	19736	34080	25715	113070	148980	97298	296930	348860	289820	225230	241300	197900	131280	151370	125390	433.11	271.06	432.106	[M+H]+	C21H20O10
Galangin-7-O-glucoside	Flavonoids	Flavonoid	-	A	145270	193210	163480	205300	21142	7980.2	16424	25170	17306	22136	12177	12698	17455	746310	673490	554320	125300	109560	129470	54899	53629	39572	139490	171730	153490	45327	68156	49264	38757	47440	45578	433.11	271.06	432.106	[M+H]+	C21H20O10
5,7,4'-Trihydroxyisoflavone-7-O-galactoside	Flavonoids	Isoflavones	-	A	270330	302410	340730	310370	374660	385420	339830	485660	618320	491720	297200	275630	352200	470410	470030	552940	9	9	9	151250	129520	115260	235780	276290	326590	243830	218410	199960	168350	149490	112800	433.11	271.06	432.106	[M+H]+	C21H20O10
3,5,6,7,8,3',4'-Heptamethoxyflavone	Flavonoids	Flavonols	1178-24-1	A	302120	303010	309220	294750	1029.7	860.37	819.86	2090.2	716.67	802.68	1351.8	2002.4	2295.8	1126200	1161800	1133600	530380	572630	541080	757960	895430	909790	1257.1	1202.7	1842.9	962.29	684.62	1140.5	1305	927.4	739.76	433.15	418.1	432.142	[M+H]+	C22H24O9
Naringenin-4'-O-glucoside	Flavonoids	Flavonoid	-	B	56829	59543	63248	62794	6676.9	11690	10055	16287	13250	13504	17607	18582	17029	145450	140570	141410	60609	61392	53110	23250	20992	25365	164620	161580	177470	70214	71847	69878	33009	38745	32482	433.12	271.06	434.121	[M-H]-	C21H22O10
Isohemiphloin	Flavonoids	Flavonoid carbonoside	3682-02-8	B	95326	109120	117460	112740	103470	99110	79611	98090	98498	96449	119150	90409	145140	171220	145570	167950	63043	66300	81065	52481	47322	53601	137620	154980	127860	116830	126460	126380	65738	80154	65673	433.11	313	434.121	[M-H]-	C21H22O10
Isosalipurposide (Phlorizin Chalcone)	Flavonoids	Chalcones	4547-85-7	B	34162	28533	18819	29607	2253.9	11473	6312.2	6708.1	9180.4	5671.8	13601	9340.3	8659.3	65988	60997	64988	31078	28272	24992	13377	16717	12252	85695	81431	91368	41098	36358	39605	18742	24277	18948	435.13	273.09	434.121	[M+H]+	C21H22O10
Naringenin-7-O-glucoside (Prunin)	Flavonoids	Dihydroflavone	529-55-5	A	189400	211410	198970	199190	104340	106140	104230	127700	138340	139370	57260	63677	88116	193810	179370	175390	30714	28207	33253	38141	54908	49558	511610	589810	514490	357000	366050	393580	236870	262690	154330	433.11	271	434.121	[M-H]-	C21H22O10
Butin-7-O-glucoside	Flavonoids	Flavonoid	-	B	50550	63671	63767	72084	8867.1	11384	9017.2	13593	13028	11877	16291	19559	16038	134960	131110	134430	58986	55973	54711	21767	26951	24794	139590	143760	180210	79346	67170	69325	36973	32943	29775	433.11	271.06	434.121	[M-H]-	C21H22O10
Phloretin-2'-O-glucoside (Phlorizin)	Flavonoids	Chalcones	60-81-1	A	77299	83417	73813	92613	9	9	9	9	9	9	69002	89576	99513	214060	198940	202090	94031	82126	87077	45176	44765	41922	115010	83470	118390	88026	92679	79669	52365	64376	53240	435.13	166.7	436.137	[M-H]-	C21H24O10
Acacetin-7-O-galactoside	Flavonoids	Flavonoid	-	B	161310	202630	173220	150920	346220	341040	319470	248960	248380	255970	362140	379160	418160	192960	163510	172380	98312	92804	107690	61642	47560	49704	137900	138200	127180	57763	54710	58711	63574	58455	27284	447.13	285.08	446.121	[M+H]+	C22H22O10
Luteolin-7-O-glucoside (Cynaroside)	Flavonoids	Flavonoid	5373-11-5	A	670090	598720	554190	586370	252590	187200	165900	207280	130740	73152	91933	104140	61912	212880	436780	384330	332050	274240	177860	146750	104410	296830	814500	561250	954680	1225400	842860	370700	360890	350350	420070	449.11	287.2	448.101	[M+H]+	C21H20O11
Kaempferol-4'-O-glucoside	Flavonoids	Flavonoid	-	A	685490	652620	929540	1233100	177470	759210	964520	1165700	658180	1098600	888630	992290	1143300	480170	354190	377260	246810	392120	421250	675510	840350	477330	1402800	1336200	1529000	1844200	1402600	1921000	2024700	2079900	2203000	449.11	287.06	448.101	[M+H]+	C21H20O11
Kaempferol-3-O-glucoside (Astragalin)	Flavonoids	Flavonols	480-10-4	A	2417100	2547500	2853400	2894100	2171900	2289600	1908800	952530	977950	954920	661450	719950	678280	3204100	3944700	3622800	2511800	2352300	3000000	1673000	1597300	1734400	5862800	5349000	5557800	4771600	5463400	4293200	1957200	2485200	1520300	449.11	287.06	448.101	[M+H]+	C21H20O11
Luteolin-3'-O-glucoside	Flavonoids	Flavonoid	5154-41-6	A	2449600	3085900	2883600	3089900	2017700	2381700	1804600	889150	959340	804860	730890	892310	845120	3772600	3463800	3738600	2774500	2341900	2954700	1475000	1555700	1540300	6128700	6291800	5690700	5312000	4904900	4785900	1862600	2259900	1773700	449.11	287.06	448.101	[M+H]+	C21H20O11
Kaempferol-7-O-glucoside	Flavonoids	Flavonols	16290-07-6	A	689040	668610	731410	773940	465890	559020	465060	254760	251640	224260	175450	194650	209510	784630	805640	922580	613800	555420	655850	393090	390160	396870	1339300	1434000	1330400	1233300	1256700	1183900	471970	613240	403840	447.09	285.04	448.101	[M-H]-	C21H20O11
Kaempferol-3-O-galactoside (Trifolin)	Flavonoids	Flavonols	23627-87-4	A	686470	765280	873010	785640	469740	558610	461980	270200	262400	276810	165450	217180	236130	838340	905590	892940	665990	613050	659810	415660	397400	390040	1414100	1459600	1463300	1324000	1277900	1233800	501270	628820	404680	447.09	285	448.101	[M-H]-	C21H20O11
Astilbin	Flavonoids	Dihydroflavonol	29838-67-3	B	41628	33798	38890	45306	8302.4	12340	8166.2	13174	9222	5494.6	9973.6	7986.3	13329	39278	46357	57859	18240	15721	8408.3	9716.1	17514	11479	91822	78646	77215	64934	59268	53684	50169	54897	29355	449.11	151	450.116	[M-H]-	C21H22O11
Eriodictyol-3'-O-glucoside	Flavonoids	Dihydroflavone	-	A	440200	478870	496500	529470	353470	379670	383760	314460	337800	293660	161260	211390	233660	1125800	1223600	1213100	244390	229390	273430	98299	128330	118000	782080	863120	850710	539640	557300	478270	281920	353450	228580	449.11	287.06	450.116	[M-H]-	C21H22O11
Dihydrokaempferol-7-O-glucoside	Flavonoids	Flavonols	-	A	436260	429480	469340	480220	336660	362160	354680	301600	307580	288190	125880	183820	189270	1067900	1133200	1107000	240580	234050	247650	84775	105120	106810	792470	699880	797880	509780	511400	443670	248390	296050	217170	449.11	287.06	450.116	[M-H]-	C21H22O11
Dihydrokaempferol-3-O-glucoside	Flavonoids	Dihydroflavonol	1049-08-8	B	53780	65341	36605	55269	36276	44526	36934	21000	15658	31652	1893.6	12123	22564	112610	99077	120280	80720	111350	72968	32172	57035	38168	75672	121090	70275	53438	49794	65654	47246	39421	48608	451.12	289.08	450.116	[M+H]+	C21H22O11
Aromadendrin-7-O-glucoside	Flavonoids	Flavonoid	28189-90-4	A	845510	875260	856430	867430	204970	199020	247400	321780	291150	293500	269490	284010	291450	2129500	2106000	2060100	1149000	1088700	1169900	494610	556980	585410	1279500	1344200	1199600	914110	926790	869490	476600	496180	487570	449.1	287.05	450.116	[M-H]-	C21H22O11
Epicatechin glucoside	Flavonoids	Flavanols	-	B	1025600	1166400	1212900	1202500	88013	82517	100790	341130	351300	304210	1079500	1266600	985380	1731800	1753200	1652200	535580	565620	543400	3342800	3889600	3161700	821620	857500	832250	1156800	1151200	1147600	1631000	2033800	1438300	451.12	289.07	452.131	[M-H]-	C21H24O11
Gallocatechin 3-O-gallate	Flavonoids	Flavanols	5127-64-0	B	8099.1	9609.8	8653.6	8705.4	6958.6	6722.2	3329.9	7302.8	6628.7	7158.6	5139.6	7794.4	8515.2	2269.8	6249.9	7543.9	8193.9	6213.5	5440.8	15861	10740	8948.7	5243.7	8266.8	7705.1	7019.5	5441.2	8430.7	6188.6	13385	10542	457.08	169.02	458.085	[M-H]-	C22H18O11
Luteolin-7-O-glucuronide	Flavonoids	Flavonoid	29741-10-4	B	151410	149760	140850	200050	241760	340770	180650	141440	199880	184220	163010	187920	182480	135930	214680	221570	142920	139240	139590	99956	97644	71138	207590	175870	174410	150150	156730	136240	110020	142540	66513	463.09	287.06	462.08	[M+H]+	C21H18O12
Kaempferol-7-O-glucuronide	Flavonoids	Flavonols	-	B	31268	41731	44582	31869	10173	31242	21310	10756	22808	12163	43469	88658	159580	31418	21976	16212	19142	20371	12341	95352	39925	119690	26410	28838	19321	20831	19051	25893	111000	80482	108060	463.09	287.05	462.08	[M+H]+	C21H18O12
Scutellarein-7-O-glucuronide (Scutellarin)	Flavonoids	Flavonoid	27740-01-8	B	128240	208750	184730	150340	233530	302570	198200	158960	132950	207090	243370	229370	178060	129570	184040	201710	151000	163770	186120	83072	110310	99042	250890	171740	234940	140980	128230	110710	82780	68840	81665	463.09	287.05	462.08	[M+H]+	C21H18O12
Pratensein-7-O-glucoside	Flavonoids	Flavonoid	36191-03-4	B	154080	179160	163720	175320	266100	251820	236530	190300	161110	179430	143750	132180	143380	432420	391290	390230	143950	180540	142530	86398	82701	74443	128370	117120	138660	57084	45402	62759	54087	47717	36776	463.12	301.07	462.115	[M+H]+	C22H22O11
6-C-MethylKaempferol-3-glucoside	Flavonoids	Flavonoid	-	B	779050	898710	885140	841130	1290600	1174200	1054400	701680	698690	821490	573680	615260	664550	1375100	1584400	1333900	401980	409650	379830	202890	200660	195040	2093600	1982900	1929000	1027200	965560	1082100	537870	578600	344250	463.12	301.08	462.116	[M+H]+	C22H22O11
Chrysoeriol-5-O-glucoside	Flavonoids	Flavonoid	-	B	90965	91469	66678	80652	63048	77839	46909	33619	32457	49959	12925	21876	21374	118460	126210	111210	27218	39154	33241	21061	28454	23589	125760	118860	120750	86859	85380	71754	37220	30534	33642	461.11	299.1	462.116	[M-H]-	C22H22O11
Diosmetin-7-O-galactoside	Flavonoids	Flavonoid	-	B	737520	844270	938970	945930	1062800	1126300	1086600	680170	609400	785800	470960	539770	676650	1378100	1384100	1274000	363370	442080	327300	188980	161200	193280	2095500	1950100	1930700	974340	873740	792540	505820	527810	286650	463.12	301.07	462.116	[M+H]+	C22H22O11
Farrerol-7-O-glucoside	Flavonoids	Dihydroflavone	885044-12-2	B	183240	182410	168530	197590	278670	305830	248570	176640	189670	147650	151010	169460	213840	525020	438170	503300	201510	174610	163480	81661	90519	94649	126170	164450	120220	65264	72875	72292	49370	55715	49606	463.16	301.11	462.152	[M+H]+	C23H26O10
Quercetin-3-O-glucoside (Isoquercitrin)	Flavonoids	Flavonols	482-35-9	A	854490	1014000	710620	758640	583280	1074400	471210	511530	275550	385810	154150	181730	188390	1685600	2527800	1867200	469790	487600	608340	336660	347800	328230	2177000	2149800	2235300	1366300	980030	1006900	537040	669550	541230	463.09	300.03	464.095	[M-H]-	C21H20O12
Quercetin-3-O-galactoside (Hyperin)	Flavonoids	Flavonols	482-36-0	A	1107500	1183300	1223900	1451100	1073800	1784300	867330	681050	464950	502090	254670	280840	354510	3470800	3067900	2581300	840120	704330	653680	375740	417620	411560	2961800	3256900	3483600	1591600	1674600	1653100	653340	926890	606340	463.09	300	464.095	[M-H]-	C21H20O12
Spiraeoside	Flavonoids	Flavonols	20229-56-5	A	871120	862000	996530	983580	518450	1047900	485310	353520	249020	302270	133670	216390	222060	1862000	1671100	1389200	469470	329670	455570	197340	343790	267090	1416600	1584000	1773100	984050	832220	892330	454070	607880	439660	463.09	301	464.095	[M-H]-	C21H20O12
Quercetin-7-O-glucoside	Flavonoids	Flavonols	491-50-9	A	823320	774780	770360	986790	461970	1110000	426610	380060	251650	342130	184450	157190	187440	2017000	1664900	1943400	437320	536220	448600	259710	296310	369730	1474000	2127800	1567100	1176900	974650	777340	448720	520080	456220	463.09	300.7	464.095	[M-H]-	C21H20O12
Hesperetin-7-O-glucoside*	Flavonoids	Flavonoid	31712-49-9	B	307190	260670	348280	508180	430370	356750	488200	311220	279960	282950	424860	438680	479370	526740	336080	451770	171510	188500	202620	95958	84301	141570	738140	774000	722500	373150	326360	326740	264560	269830	171020	465.14	303.09	464.131	[M+H]+	C22H24O11
Hesperetin-5-O-glucoside*	Flavonoids	Dihydroflavonol	69651-80-5	B	936190	1094000	864670	884020	579840	1080000	521560	350970	298820	318120	182760	163510	255540	2041600	1779900	2070500	546240	422840	490080	259800	299330	298970	1999900	1704100	1692500	953780	967410	823080	524540	528170	448120	463.12	301	464.132	[M-H]-	C22H24O11
Delphinidin-3-O-glucoside (Mirtillin)	Flavonoids	Anthocyanins	50986-17-9	B	29400	50567	55345	47145	59942	77355	72630	78681	79200	72234	31762	71175	42585	13779	15973	9956.3	54096	48010	53909	23942	15666	20106	16885	17164	8499.2	20395	23438	24439	12883	14699	14144	465.1	303.05	465.103	[M]+	C21H21O12+
Taxifolin-3'-O-glucoside	Flavonoids	Flavonoid	31106-05-5	B	49823	65038	48081	77998	31448	19644	51217	61512	44448	88382	35395	42421	46675	80535	63932	61765	47496	40285	46657	40007	33574	33860	82780	114810	133960	85282	39392	54559	52670	72094	44620	465.13	303.06	466.111	[M-H]-	C21H22O12
Isorhamnetin-3-O-gallate	Flavonoids	Flavonols	-	B	51521	74021	45742	58920	21205	15594	18782	11804	108300	20670	28520	30059	19820	51825	77997	66910	9	9	9	9	9	9	155830	144930	161960	155420	89023	113830	54848	97202	97215	469.12	317.08	468.113	[M+H]+	C23H16O11
Apigenin-7-O-(6''-acetyl)glucoside	Flavonoids	Flavonoid	72741-92-5	B	64422	67151	66971	71755	64247	56835	71959	44244	43759	42017	18740	28878	19793	123330	137690	149670	64502	73251	72102	25699	38973	26397	92290	93745	116380	61753	59124	67015	38045	41328	38678	475.12	271.06	474.116	[M+H]+	C23H22O11
5,2'-Dihydroxy-7,8-dimethoxyflavone glycosides	Flavonoids	Flavonoid	-	B	209740	210330	214740	212610	141100	172480	144530	119910	109750	107920	45561	39250	44293	547200	558230	567200	369490	380840	351730	152850	183320	165460	181420	186480	194570	118740	83990	90838	39784	59646	46730	477.14	315.08	476.132	[M+H]+	C23H24O11
O-MethylChrysoeriol-5-O-glucoside	Flavonoids	Flavonoid	-	B	52351	52863	37539	54276	27897	35347	31598	32252	33924	36869	9813.8	16760	18761	67815	74798	53017	58180	53145	48484	94575	77316	90770	52980	56083	41820	30978	28014	20658	18592	24643	18097	477.14	315	476.14	[M+H]+	C23H24O11
Quercetin-3-O-glucuronide	Flavonoids	Flavonols	-	B	10713	17310	18160	18526	18795	16000	17664	9	9	9	10658	17365	5365.9	29236	29488	35927	12570	10246	18879	8913.8	7760.9	10066	25507	20931	27608	12361	16074	13848	8258.5	11601	5225.2	479.09	303.05	478.075	[M+H]+	C21H18O13
Isorhamnetin-3-O-Glucoside	Flavonoids	Flavonols	5041-82-7	B	110390	114250	117830	143150	118780	230140	57551	40929	63751	40446	31206	58332	48788	176150	211110	220890	74214	97738	96178	53204	53502	32021	188230	252430	254730	104660	138070	127750	69767	78532	64022	479.12	317.06	478.111	[M+H]+	C22H22O12
Rhamnetin-3-O-Glucoside	Flavonoids	Flavonols	27875-34-9	B	564410	329400	398790	397280	774130	456190	422310	420940	375910	588050	520790	320820	221060	482080	246850	381100	101900	73510	141980	118640	47303	82222	1243800	1223800	1102700	499760	360510	447840	126750	80954	164530	479.12	317.07	478.111	[M+H]+	C22H22O12
Tricin-4'-methylether-3'-O-glucoside	Flavonoids	Flavonols	-	B	106120	91337	118820	86627	95968	214260	65892	49346	39759	46019	31082	33750	25369	227700	207380	157750	71760	76900	110140	30813	63078	60358	201340	170040	151860	107670	98534	131570	53602	97791	77523	479.12	317.06	478.111	[M+H]+	C22H22O12
6-Methoxykaempferol-3-O-glucoside	Flavonoids	Flavonoid	63422-27-5	B	583420	449390	556830	530740	1204600	574520	508020	568640	425990	578060	228500	351800	458760	366540	186820	583680	128720	238740	188540	156990	172830	87096	570180	633910	765790	286190	272640	120590	127730	112180	124240	479.12	317.07	478.111	[M+H]+	C22H22O12
Isorhamnetin-7-O-glucoside (Brassicin)	Flavonoids	Flavonols	6743-96-0	B	102550	144910	112560	134000	113720	204000	99982	82044	70783	70888	19466	34390	45343	208470	238600	147530	46294	80633	50043	62332	34332	43778	235460	242040	238290	99834	114330	125920	61408	59119	75679	479.12	317.06	478.111	[M+H]+	C22H22O12
3'-O-Methyltricetin-7-O-glucoside	Flavonoids	Flavonoid	-	B	465550	433930	525270	520890	630840	1049400	706820	517120	484320	358210	144890	247890	427050	163200	172790	547540	85235	164910	108150	158500	88525	74501	538460	348940	854930	291950	415080	116720	157250	168650	161970	479.3	317.1	478.118	[M+H]+	C22H22O12
Persicoside	Flavonoids	Dihydroflavone	28978-03-2	B	65947	72825	69224	60471	45743	83985	34568	8994.7	12813	10961	8731.2	10082	6976.3	49084	53265	35344	9313.9	9329.4	7253.3	6658.2	10471	4479.3	269730	262140	281640	85601	82775	82919	66042	83656	62017	477.14	315	478.148	[M-H]-	C23H26O11
Petunidin-3-O-glucoside	Flavonoids	Anthocyanins	6988-81-4	B	26087	25554	26747	28680	14938	8961.3	16228	12551	15207	12878	9	9	9	51954	51479	47828	25352	18704	26911	17292	11424	14837	20048	18148	16342	17416	14173	15085	12457	5318.3	5893.9	479.12	317.07	479.118	[M]+	C22H23O12+
Myricetin-3-O-glucoside	Flavonoids	Flavonols	19833-12-6	A	2782500	2981300	3270300	3166300	51677	58123	30889	175000	174100	164580	177440	215810	234180	3352900	3470200	3492500	1564200	1346600	1388500	1043300	1226300	1130100	8701700	7971200	9463000	6498100	5569200	5364800	3675600	3563900	3110500	481.1	319.04	480.09	[M-H]-	C21H20O13
Gossypetin-3-O-glucoside	Flavonoids	Flavonols	-	A	2353000	3094600	3017400	3532300	49988	59864	44198	209790	194930	174330	209050	210760	273970	3030000	3454400	3401500	1451500	1379000	1454200	1003900	1152400	1110500	9624100	9037400	9798400	6294000	5582200	5310900	3251700	3475000	3300200	481.1	319.05	480.09	[M+H]+	C21H20O13
3',5',5,7-Tetrahydroxy-4'-methoxyflavanone-3'-O-glucoside	Flavonoids	Flavonoid	-	A	2991700	3367700	3231300	3135100	94898	56456	21610	203840	154580	180550	240040	251620	228330	3353300	3362300	3673800	1506300	1641900	1466900	959540	1101900	1016400	9210600	9213400	9476300	6585200	5493800	4861800	3218100	3859300	2902400	481.13	319.05	480.127	[M+H]+	C22H24O12
Dihydromyricetin-3-O-glucoside	Flavonoids	Dihydroflavonol	-	B	827270	791060	839710	863360	544560	540790	517070	899100	1011900	838470	839900	885770	917380	1182500	1188300	1131200	1307400	1089200	1207100	1167100	1192100	1181300	693440	711280	553360	764490	763380	672080	697580	787310	509190	481.14	319.08	482.105	[M-H]-	C21H22O13
Quercetin-3-O-(2''-acetyl)rhamnoside	Flavonoids	Flavonols	-	B	164100	217080	210480	207240	39361	39146	37999	19392	20472	18371	22103	20550	23148	596560	541700	536740	380930	384580	372280	157170	171170	199020	294640	256500	323250	155840	140270	121570	88166	99752	50200	491.11	303.06	490.111	[M+H]+	C23H22O12
Kaempferol-3-O-(2''-acetyl)glucoside	Flavonoids	Flavonols	-	B	39756	22319	20718	25025	12004	10789	8455.8	9867.5	9225.5	8275.2	10399	10079	15562	70934	39236	50301	28509	30372	39200	35159	53556	44215	66655	49273	48903	31774	44133	33569	13867	15414	16905	491.12	287.05	490.111	[M+H]+	C23H22O12
5,7-Dihydroxy-6,8-dimethoxyflavone-7-O-glucoside	Flavonoids	Flavonoid	-	B	24705	26758	29216	28508	42399	47695	46595	28283	29717	36217	27635	26867	26196	46209	44226	45556	29542	26146	24038	12363	16100	13169	17571	21761	20689	9405	12419	5509.8	3752.8	6872.7	4718.9	491.12	315.1	490.111	[M+H]+	C23H22O12
Andrographidine E	Flavonoids	Flavonoid	113963-41-0	B	399660	453110	433480	466030	634840	580550	630960	438800	462320	457000	241510	234310	240210	930670	946290	965690	516970	521200	525060	250280	284710	277400	325860	291420	313950	143270	145180	154950	99677	114250	105140	491.15	329.1	490.148	[M+H]+	C24H26O11
Iristectorin B	Flavonoids	Isoflavones	94396-09-5	B	14780	22702	15135	17739	12786	27217	9504.8	14323	9373.5	13782	9320.8	3517	11859	20232	30588	17883	15295	16538	15313	15818	16460	9496.8	14557	28948	19776	15842	14166	12334	18600	16846	11008	493.13	316.1	492.127	[M+H]+	C23H24O12
Tricin-7-O-Glucoside	Flavonoids	Flavonoid	32769-01-0	A	816540	829210	884560	801830	825030	1367300	867330	878990	818030	853280	552240	638540	754010	1354300	1571700	1196700	647040	555880	670420	603000	688940	564810	1016200	957330	1013200	664830	695110	707720	685240	735170	666720	493.13	331.08	492.127	[M+H]+	C23H24O12
5,7,4'-Trihydroxy-6,8-dimethoxyisoflavone-7-O-galactosides	Flavonoids	Isoflavones	-	A	700550	867850	876710	772530	957730	1329100	893520	816930	891760	789780	551140	643440	727660	1225400	1749000	1149700	670840	636990	648150	597390	731870	566200	1094500	857030	958130	664370	781850	704500	744770	783800	708930	493.13	331.08	492.127	[M+H]+	C23H24O12
Laricitrin-3-O-glucoside	Flavonoids	Flavonoid	39986-90-8	B	78737	103470	95886	88575	238970	277210	247130	98732	90920	118400	90819	78476	91497	256240	154710	156870	119680	98441	81956	69503	52039	50823	102490	56389	95073	42637	30184	52066	25836	33629	30690	495.11	333.07	494.105	[M+H]+	C22H22O13
Patuletin-3-O-glucoside	Flavonoids	Flavonoid	-	B	213100	271110	318260	378300	187490	155340	109020	30996	65958	24960	28729	28347	27877	618950	561570	501950	189380	145930	228710	99954	68755	80208	882440	792050	856390	453180	453740	454940	222930	278820	272060	495.11	333.07	494.106	[M+H]+	C22H22O13
Mearnsetin-3-O-glucoside	Flavonoids	Flavonoid	-	B	120550	115400	105260	126300	30722	22384	25535	16458	18048	17573	23610	7910.6	10636	167820	166000	235820	62064	62972	66976	33045	37508	27438	307780	315110	331870	177640	160250	147350	73667	81311	94903	493.1	331.05	494.106	[M-H]-	C22H22O13
Tricin-4'-O-syringyl alcohol	Flavonoids	Flavonoid	-	B	13499	22571	17140	16249	18918	19458	18387	11119	11810	10688	8905.1	6571.7	10640	55672	51989	61613	26720	26631	28031	12844	15378	11564	14810	14232	14752	6671.8	6768.5	6193.2	4701.7	6931.6	4218.5	497.14	331.08	496.137	[M+H]+	C26H24O10
Peonidin-3-O-(6''-O-Acetyl)glucoside	Flavonoids	Anthocyanins	-	B	80789	81631	97257	112860	102040	110330	102960	91263	119470	93473	148460	136270	108650	84182	114100	99048	119550	131820	127520	89714	104420	113900	115150	177330	161620	157650	106780	153390	131020	189270	85740	505.13	301.07	505.134	[M]+	C24H25O12+
Quercetin-3-O-(6''-acetyl)galactoside	Flavonoids	Flavonols	-	B	12636	16655	4360.4	9955.6	9267.3	10958	5003.9	4276.6	5238.1	6127.1	8846.3	8132.4	9286.1	8760.3	10487	5282.2	7447.6	6416.6	6870.7	13458	8059.7	6723	7136.6	16520	9004.7	5389.5	9395	11795	12203	10353	12129	505.1	300.03	506.107	[M-H]-	C23H22O13
Eupatilin-7-O-glucoside	Flavonoids	Flavonoid	-	B	65562	80632	88476	84152	75369	216520	72452	18565	21759	22658	10404	21658	16367	186870	454890	167770	67048	71713	79702	38923	48115	42469	35765	37253	40356	36275	27679	21461	44374	25734	34219	507.15	345.09	506.142	[M+H]+	C24H26O12
Limocitrin-3-O-galactoside	Flavonoids	Flavonoid	-	A	545640	579780	531600	468300	85596	109920	94195	41350	39841	35410	22477	17177	25690	741600	752670	658240	272790	253770	269440	147360	149460	145910	1843100	1766800	1894000	950370	1042700	966220	527140	689790	612270	509.13	347.07	508.121	[M+H]+	C23H24O13
Syringetin-7-O-glucoside	Flavonoids	Flavonoid	-	B	537300	513640	574220	541160	79871	115600	75792	49003	38532	42052	9	9	9	770510	698690	641910	329640	284430	348360	119390	127680	118110	1815800	1728400	1969500	1037100	1103200	1088100	575560	654200	652730	509.13	347.08	508.122	[M+H]+	C23H24O13
Epimedoside C	Flavonoids	Flavonols	55394-98-4	B	10552	16806	15822	13655	9725.5	9716.7	9262.4	5915.8	8637.9	6913.7	4407.4	4207.7	4003.4	41296	38227	41648	24065	22671	23646	8078.2	11328	10255	7372.9	7900.6	8882	5300.1	8121.4	5122.7	3383.4	4388.9	2258.8	517.17	355.12	516.163	[M+H]+	C26H28O11
Naringenin-7-O-(6''-malonyl)glucoside	Flavonoids	Flavanols	-	B	10583	15050	7778.7	12244	7863.9	9507.6	3509.4	2703.8	3377.1	4836.6	9	9	9	18261	9679.8	16409	4892.4	5129.1	6984.9	9	9	9	36505	43017	46595	21645	20908	20817	9013.7	6875.2	6797.5	521	273	520	[M+H]+	C24H24O13
Tricin-7-O-saccharic acid	Flavonoids	Flavonoid	-	B	702940	655490	693090	683340	234290	256080	255400	475060	416190	457590	346690	341670	279300	797870	731360	814380	888510	978190	992500	457100	431000	498040	804630	924710	885210	882140	800670	903610	545850	530880	466300	521.09	329.2	522.101	[M-H]-	C23H22O14
Tricin-4'-O-eudesmic acid	Flavonoids	Flavonoid	-	B	17536	20501	23697	27734	40612	46945	44989	23796	22434	23694	8315.5	10820	9979	20797	29388	21345	26852	24422	24299	4720.6	3522.1	3513.8	27587	37698	29018	33094	32665	28294	7696.3	11855	13685	523.12	329.2	524.132	[M-H]-	C27H24O11
Tricin-4'-O-guaiacylglycerol	Flavonoids	Flavonoid	-	B	23766	21974	22107	21129	16379	18064	12493	5317.9	5421.6	1748.8	2298.4	2976.6	2648.9	35092	30152	31073	13841	10437	14349	3097.4	2796.9	2749.9	57041	62603	70354	23922	22897	21368	9451.9	22144	21696	527.15	331.08	526.148	[M+H]+	C27H26O11
Salcolin A	Flavonoids	Flavonoid	-	B	31709	39251	40592	38141	44698	45201	32583	12360	16968	6596.3	9860.6	7179.3	8488.1	52985	53265	55540	19451	19380	19520	2277.3	3536.4	3470.1	103620	98156	108550	44327	41353	40179	20114	30160	26404	527.15	331.08	526.148	[M+H]+	C27H26O11
Salcolin B	Flavonoids	Flavonoid	-	B	18904	25417	20011	20805	20094	20565	11387	3930.7	5653.5	3143.5	3488.9	3891	3490.2	33909	36131	36335	13381	11186	14732	9	9	9	60684	64997	69117	27741	22584	20849	13410	17684	17730	527.15	331.08	526.148	[M+H]+	C27H26O11
Kaempferol-3-O-(6''-malonyl)glucoside*	Flavonoids	Flavonols	-	B	28264	37097	17506	11287	7038.1	12192	10181	5499.6	10674	9400.5	61708	33926	36945	23046	20506	19670	19165	28242	11109	23289	19501	41183	26579	36629	29868	31827	20558	32965	29957	26007	48470	535.11	287.05	534.101	[M+H]+	C24H22O14
Kaempferol-3-O-(6''-malonyl)galactoside*	Flavonoids	Flavonols	-	B	25814	24883	19694	17223	9963.2	15252	18033	6939.2	6863.8	17697	44855	25512	45558	18013	18256	40277	19715	27292	28261	28786	22906	38879	18508	28714	34288	31102	30076	22386	37684	43280	62210	535.11	287.05	534.101	[M+H]+	C24H22O14
Amentoflavone	Flavonoids	Biflavones	1617-53-4	A	649760	690500	671970	655050	762440	534700	835510	555360	514170	680820	267690	264390	233740	388570	429810	456620	239690	137020	165250	61442	33288	53749	1357600	1014700	1656900	914440	826340	762850	161360	229200	190500	537.08	375	538.09	[M-H]-	C30H18O10
Quercetin-7-O-(6''-malonyl)glucoside	Flavonoids	Flavonols	-	B	141150	92337	76357	47604	26472	24016	30707	43409	26694	38864	222820	157730	197160	70490	67549	73723	76246	82838	39809	111540	102500	205180	101670	73951	51013	82142	33890	69926	140580	213210	353660	551.1	303.05	550.096	[M+H]+	C24H22O15
Podocarpusflavone A	Flavonoids	Biflavones	22136-74-9	B	29400	32547	30146	32232	40987	33708	41773	33605	31459	35648	27382	27508	27692	23675	20982	23630	12883	10094	11447	9027.2	4144.3	5636.3	34145	28644	35161	28374	25411	27087	12246	13109	9905.9	551.1	518.96	552.106	[M-H]-	C31H20O10
Sequoiaflavone	Flavonoids	Biflavones	21763-71-3	B	954580	970030	827680	936060	1356300	1190800	1224100	1065200	948900	1066100	802190	886320	763040	645550	608010	745680	403720	313450	372420	244950	137570	186110	1053700	870610	1085100	814370	805610	768180	351970	377540	311420	551.1	518.96	552.106	[M-H]-	C31H20O10
Bilobetin	Flavonoids	Biflavones	521-32-4	B	1045600	1061500	1010600	1037500	1597500	1226700	1449800	1220200	957620	1223900	863060	922090	826260	779400	723870	857530	454800	339490	396290	309070	158110	206500	1218300	984870	1240700	884730	913150	865370	418720	397750	338350	551.1	518.96	552.106	[M-H]-	C31H20O10
Epicatechin-epiafzelechin	Flavonoids	Flavanols	-	A	110090	107280	120650	118140	52201	53719	56153	135740	143610	133550	115420	169510	148810	294580	284620	305050	97463	86557	87685	68743	88738	83683	351350	307630	324870	180450	168700	179990	108970	116940	86616	561.14	289.2	562.148	[M-H]-	C30H26O11
Theaflavin	Tannins	Proanthocyanidins	4670-05-7	A	286390	323520	354440	308030	4751.9	6292.6	7207.6	15102	21907	11501	113340	83349	82041	427750	531990	485610	276650	216330	203560	87959	91102	124670	1113400	918370	1214900	432670	393080	357500	142080	171710	131570	565.13	139.1	564.127	[M+H]+	C29H24O12
Pinocembrin-7-O-rutinoside*	Flavonoids	Flavonoid	118985-31-2	B	7408.2	8271.6	12011	9909.5	13533	17060	17904	8345.4	9183.2	7962.9	3378.9	8069.1	4606.8	22790	22225	21688	7172.9	7254.9	12396	7512.2	11061	8817.8	5685	4190	4743.8	9	9	9	9	1882.8	9	563.18	255.07	564.184	[M-H]-	C27H32O13
Pinocembrin-7-O-neohesperidoside*	Flavonoids	Flavonoid	13241-31-1	B	8352.7	9278.6	9904.3	12104	15095	18414	14943	6474.7	8812.9	6500.2	5330.6	3455.2	5287.4	22474	21777	23581	13648	7892.1	6997.8	8472.2	12992	13334	5378.1	3406.1	5376.9	9	9	9	9	9	9	563.18	255.07	564.184	[M-H]-	C27H32O13
Podocarpusflavone B	Flavonoids	Biflavones	23624-21-7	B	427910	381150	329390	380060	379050	336470	338930	325420	299410	324520	266240	327400	294980	354150	322770	381180	198830	137520	189130	155430	101500	118790	546270	517960	537680	493670	503340	465480	284640	263810	244600	564.99	532.97	566.102	[M-H]-	C32H22O10
Ginkgetin (7,4'-Dimethylamentoflavone)	Flavonoids	Biflavones	481-46-9	B	371570	373870	387350	395330	375820	347500	361400	325870	301650	331220	277360	306560	293540	363330	343180	371800	209470	178390	195570	197070	115830	142320	539100	515380	490740	466420	452250	436010	306260	305640	278480	565.11	388.98	566.121	[M-H]-	C32H22O10
5'-Methylbilobetin	Flavonoids	Biflavones	-	A	3444600	3480000	3411000	3800900	4077000	3431200	3717800	3294300	3015400	3256600	2619300	3044800	2529800	3334800	3198500	3424600	1758100	1517400	1731500	1524700	835350	1058700	5060500	4566900	4634100	4136000	4334700	4020800	2581300	2461900	2263400	565.12	533.09	566.121	[M-H]-	C32H22O10
Procyanidin B3	Tannins	Proanthocyanidins	23567-23-9	B	194790	208060	200020	153590	1982.4	2639.7	3905.7	12863	15216	12623	75838	83749	72202	771070	863350	703330	21101	16569	25164	98420	146200	128440	355540	377060	375600	92021	63462	93412	110640	139890	94359	577.14	407.1	578.142	[M-H]-	C30H26O12
Apigenin-7-O-(6''-p-Coumaryl)glucoside	Flavonoids	Flavonoid	-	B	16390	29506	12291	15590	20104	2447	15580	4908	7375.2	8185.2	18032	21475	17221	23693	26524	22130	9441.5	11064	7784.8	20292	14346	21262	33605	18012	18040	22146	15580	20503	21197	27848	22120	579.15	271.06	578.142	[M+H]+	C30H26O12
Procyanidin B4	Tannins	Proanthocyanidins	29106-51-2	B	22433	15222	18799	26992	9	9	9	9	9	9	5608	12267	6325.3	123360	110210	101300	5118	4108.6	5602.5	28887	36983	34094	40964	50013	63655	12718	16018	16370	20969	21777	8154.2	577.14	407.1	578.142	[M-H]-	C30H26O12
Procyanidin B2	Tannins	Proanthocyanidins	29106-49-8	A	383390	360230	315240	364980	60462	52017	57539	378390	382010	293400	380080	476240	473400	1510100	1267900	1035000	180910	156830	162610	340180	440160	327510	1427700	1234200	1085500	444710	376740	383780	305990	461750	215390	577.14	407.1	578.142	[M-H]-	C30H26O12
Procyanidin B1	Tannins	Proanthocyanidins	20315-25-7	A	157950	153330	140120	128240	19743	20102	19395	170280	211050	172450	135910	178540	154670	669140	611520	619080	133060	121240	137970	188410	236280	185420	749460	704570	722760	410650	390500	405030	236830	269860	204370	577.14	425.1	578.142	[M-H]-	C30H26O12
Kaempferol-3,7-O-dirhamnoside (Kaempferitrin)	Flavonoids	Flavonols	482-38-2	B	31920	22813	30937	23238	5986.4	2635.9	7153.8	10271	5462.5	2721	10088	31037	9723.5	98443	90573	103750	13242	9113.8	8185.2	43527	23304	62652	56468	62901	38363	19097	16283	15083	24553	16431	142250	579.17	287.1	578.164	[M+H]+	C27H30O14
Apigenin-7-O-rutinoside (Isorhoifolin)	Flavonoids	Flavonoid	552-57-8	B	31803	26162	20088	19748	9972.8	18845	12296	18900	6302.3	8203.5	16369	11559	15581	28659	15172	12296	5743.5	13125	9842.2	16385	14750	15160	30337	20131	30319	24606	22142	20496	36780	27038	30328	579.17	271.01	578.164	[M+H]+	C27H30O14
Pelargonidin-3-O-rutinoside	Flavonoids	Anthocyanins	-	B	89353	61992	68534	60900	14149	14353	10409	54074	68294	65284	62862	70819	73959	283940	302020	340790	65457	67039	55912	74258	81609	63620	239170	231840	217360	126380	139530	116400	91357	107760	62048	579.17	271.06	579.171	[M]+	C27H31O14+
Sciadopitysin	Flavonoids	Biflavones	521-34-6	A	4584600	4284400	5018300	4874500	6408600	6226700	6499000	5612600	5573100	6466800	5734000	5393900	5556300	3267600	3065200	3127800	2731200	2335300	2684300	2587000	1873700	2076700	4755200	4511400	4615400	4410700	4699800	4458000	3644900	3646100	3012500	579.13	547	580.137	[M-H]-	C33H24O10
Kaempferol-3-O-sambubioside	Flavonoids	Flavonoid	27661-51-4	A	18469000	17790000	18513000	17668000	8128000	7218000	8260900	5078800	4242700	5107500	3679500	3313700	4148800	19600000	16551000	18118000	13335000	13800000	13721000	8995700	9518800	9505800	31587000	32147000	37254000	33638000	34076000	30097000	18567000	20488000	16979000	581.15	287.06	580.142	[M+H]+	C26H28O15
Luteolin-7-O-glucoside-5-O-arabinoside	Flavonoids	Flavonoid	-	B	33721	34695	47234	20474	6199.7	7252.2	8187.5	9	9	9	9	9	9	31408	24600	32371	36409	19112	19093	30060	20798	14563	69898	40884	66378	40674	39399	44466	31966	34606	16296	581.15	383.2	580.143	[M+H]+	C26H28O15
Naringenin-7-O-Rutinoside(Narirutin)*	Flavonoids	Dihydroflavone	14259-46-2	B	894020	860090	793700	866830	24245	29251	28678	27149	12096	17818	12054	23807	14072	2913900	2945800	2596600	965350	977390	933890	2588400	3952800	3345100	11738	13647	16987	6746	5153.5	7347	8335	5938.2	2987	579.17	271	580.179	[M-H]-	C27H32O14
Naringenin-7-O-Neohesperidoside(Naringin)*	Flavonoids	Dihydroflavone	10236-47-2	B	708000	750930	705240	669600	24292	23289	22657	14045	17905	12510	9936	15483	18728	2076600	2156500	2249500	744890	549710	750640	2403200	3263500	2527100	14451	6438.1	12114	6758.3	4609.2	6425.9	5387.8	4547.4	2286.2	579.17	271.06	580.179	[M-H]-	C27H32O14
Kaempferol-3-O-(6''-p-coumaroyl)glucoside (Tiliroside)	Flavonoids	Flavonols	20316-62-5	A	1586100	1428900	1466500	1431100	90995	222020	50727	18313	20119	13094	65298	25532	17729	2537200	3944400	2513500	1226500	939280	1193700	725730	948970	943360	3183100	2980900	3579600	2042700	2048100	1673100	711150	909000	698280	593.13	285	594.137	[M-H]-	C30H26O13
Kaempferol-3-O-(2''-p-Coumaroyl)glucoside	Flavonoids	Flavonoid	137018-32-7	B	15278	22585	12689	14970	5450.7	4675.7	7464.1	9	9	9	9	9	9	14060	18681	20910	7810.3	7107.4	7328.1	9	9	9	37842	36133	38316	21223	20278	19753	3956.4	4076	3944.7	595.14	287.05	594.137	[M+H]+	C30H26O13
Biondnoid I	Flavonoids	Flavonols	142750-32-1	A	1073800	1071200	1109800	989490	75889	171530	52909	13769	20361	11014	60639	21495	20081	1351800	2418500	1438700	857010	725060	801490	240290	288470	319840	2411900	2322100	2442900	1650500	1511000	1413200	689750	853700	660840	595.14	147	594.137	[M+H]+	C30H26O13
Kaempferol-3-O-(2''-p-Coumaroyl)galactoside	Flavonoids	Flavonoid	-	B	227620	245940	269230	259940	9	9	9	9	9	9	9	9	9	306970	322360	312890	226180	187610	215890	85700	95005	135590	678200	701480	739440	484600	439470	437840	198540	201410	155100	595.14	287.05	594.137	[M+H]+	C30H26O13
Kaempferol-3-O-(6''-p-Coumaroyl)galactoside	Flavonoids	Flavonoid	-	A	234570	263300	232830	214540	9	9	9	9	9	9	9	9	9	283680	296170	311780	244860	194650	228300	86180	103490	116710	712340	693040	696210	486020	449060	426470	194890	220430	177520	595.14	287.06	594.137	[M+H]+	C30H26O13
Apigenin-6,8-di-C-glucoside	Flavonoids	Flavonoid	23666-13-9	B	23281	33942	29630	19886	11719	9674.8	10830	7855	13706	6582	16599	12302	16198	54422	42326	33063	25632	17431	21872	47548	44545	43230	24300	19776	18839	17528	14262	22351	20458	25842	21560	595.17	457.2	594.158	[M+H]+	C27H30O15
Kaempferol-3-O-neohesperidoside	Flavonoids	Flavonols	32602-81-6	A	20404000	20054000	20111000	20396000	39980000	38189000	38914000	30224000	32526000	30999000	32169000	23252000	29792000	20348000	20671000	20761000	12864000	10932000	13132000	7676800	7721000	8539200	6629700	6628200	6695500	5552600	5095300	4614900	1968200	2129700	1697700	595.17	287.05	594.158	[M+H]+	C27H30O15
Kaempferol-3-O-rutinoside(Nicotiflorin)	Flavonoids	Flavonoid	17650-84-9	A	3862700	3674000	4088200	4290100	10426000	10355000	11049000	7848200	7477800	6835300	6654200	4944700	6544600	3681300	4715700	4352600	2993300	2333800	2529700	1668900	1539300	1587200	978500	935030	1152300	720340	911040	815440	387620	393020	332930	593.15	285.04	594.158	[M-H]-	C27H30O15
Kaempferol-3-O-robinobioside(Biorobin)	Flavonoids	Flavonols	17297-56-2	B	11979000	9763700	9354200	9615100	23563000	22802000	21883000	17705000	16670000	17679000	16485000	12763000	15629000	10191000	11323000	11256000	7063800	4261700	7642300	4650900	3857600	4112100	2703500	3360900	2590300	1707200	2224700	1820000	1074400	1083100	885190	593.15	285	594.158	[M-H]-	C27H30O15
Luteolin-7-O-neohesperidoside (Lonicerin)	Flavonoids	Flavonoid	25694-72-8	A	690230	699830	691120	606610	1251900	1296200	1310700	1086000	959760	1063400	1042500	736650	966410	672900	635560	727910	374610	328000	394690	335660	276740	276320	182830	196000	195070	140380	165630	103430	79542	85216	45237	595.17	449.1	594.158	[M+H]+	C27H30O15
Luteolin-7-O-rutinoside	Flavonoids	Flavonoid	3563-98-2	A	8027300	7510500	7207300	7561000	16845000	16803000	15754000	12359000	12391000	11844000	13169000	9713300	11826000	7358000	8057200	9144600	4804800	4428300	5132300	2964200	3126300	3428700	2375600	2226400	2308100	1845600	1889900	1404100	870420	845740	665560	595.17	449.1	594.158	[M+H]+	C27H30O15
Isosaponarin(Isovitexin-4'-O-glucoside)	Flavonoids	Flavonoid carbonoside	19416-87-6	B	20615	10931	13738	18042	23340	8246.8	8544.5	9	9	9	18952	5975	6914	28002	27608	26713	19761	12866	18130	10309	8521.8	6403.5	18925	19828	15434	15420	6893	14677	5146.5	2557.5	2572.8	595.17	313.07	594.158	[M+H]+	C27H30O15
5,7-Dihydroxy-4-methoxyflavone-3-O-xylose-(1-6)-glucose	Flavonoids	Flavonoid	-	B	552460	532290	445230	446120	10652	9181	7676.4	68145	70605	55808	391160	375160	359130	939060	878460	817990	156750	154840	165810	618500	791010	731100	2057300	1794700	2070600	729960	746650	629370	876370	978010	754160	595.19	127.04	594.158	[M+H]+	C27H30O15
Poncirin (Isosakuranetin-7-O-neohesperidoside)	Flavonoids	Dihydroflavone	14941-08-3	B	1231300	1229100	1132400	1219700	90836	156200	47194	14610	14241	8868	39879	20736	11064	2082700	3285700	2160600	972320	903840	998230	508600	670970	683890	2622200	2784200	2759900	1747900	1507600	1451700	567170	730880	532380	593.19	285	594.195	[M-H]-	C28H34O14
Cyanidin-3-O-(6''-O-p-Coumaroyl)glucoside	Flavonoids	Anthocyanins	-	B	23168000	20560000	19665000	17864000	37177000	39597000	40654000	27420000	28895000	30946000	27692000	22238000	28966000	20148000	18246000	20056000	12486000	12484000	12642000	7378900	7186100	8194400	6073100	6848600	5962800	4589400	4159400	4068500	2060800	2392500	1511800	595.14	287.06	595.145	[M]+	C30H27O13+
Cyanidin-3-O-rutinoside (Keracyanin)	Flavonoids	Anthocyanins	28338-59-2	B	293490	267570	230660	223040	4491.4	9458.1	4658	37656	40153	19851	454670	541110	356750	556160	539180	612610	185350	183580	176710	761110	1007500	770480	1065600	1093500	1283800	435900	442770	428680	861040	1035300	693920	595.17	287.06	595.166	[M]+	C27H31O15+
Pelargonidin-3,5-O-diglucoside	Flavonoids	Anthocyanins	17334-58-6	B	39253	33347	40457	22616	1758.1	2590.3	2808.9	8057.4	13851	11963	39225	39091	27519	78210	77628	74460	28158	29603	42380	49199	71185	49849	155330	169630	169730	80982	82286	85734	71626	85897	57759	595.17	271.06	595.166	[M]+	C27H31O15+
Quercetin-3-O-xylosyl(1→2)glucoside	Flavonoids	Flavonols	-	A	11513000	11047000	11709000	11100000	4910300	6829600	4701500	4686200	4034200	5072400	2650900	3242600	2719300	12360000	12106000	10418000	3741400	3762700	3839800	2386000	2263500	2271200	31674000	29974000	31306000	19256000	20951000	19288000	9753600	10336000	9767600	597.14	303.05	596.138	[M+H]+	C26H28O16
Quercetin-3-O-sambubioside	Flavonoids	Flavonols	83048-35-5	A	10630000	11741000	11931000	11468000	4956700	4995200	4803000	4356200	4014600	4737100	3451900	3070400	2981900	11716000	12016000	12155000	3793700	3552600	3765300	2362300	2198900	2223500	32148000	30374000	30182000	19381000	20156000	19540000	11424000	12510000	9603900	597.15	303.05	596.138	[M+H]+	C26H28O16
Quercetin-3-O-apiosyl(1→2)galactoside	Flavonoids	Flavonols	-	A	12017000	11989000	11784000	9951500	4882600	5147400	4329300	5073500	4563100	4075200	2763500	2488400	2897000	11079000	11529000	11185000	3806000	3126200	3849500	2312200	2336500	2209900	30965000	30838000	33416000	19976000	18885000	16321000	10822000	10633000	9909500	597.14	303.04	596.138	[M+H]+	C26H28O16
Eriodictyol-7-O-Rutinoside (Eriocitrin)	Flavonoids	Dihydroflavone	13463-28-0	B	6357.5	5393.2	8248.1	5787.5	9	9	9	9	9	9	9	9	9	20561	17714	17103	3606.2	6237.7	5785.6	18882	32690	25789	9	9	9	9	9	9	9	9	9	595.17	287	596.174	[M-H]-	C27H32O15
Diosmetin-7-O-rutinoside (Diosmin)	Flavonoids	Flavonoid	520-27-4	B	56948	28416	48662	40510	58923	41062	58560	26962	35821	25686	54402	81458	61096	63113	72705	85228	31253	27773	22803	38314	57105	57157	31113	41628	41264	19436	15916	25638	24114	26365	19090	609.18	301	608.174	[M+H]+	C28H32O15
Chrysoeriol-7-O-rutinoside	Flavonoids	Flavonoid	-	B	198660	225090	229830	208580	344050	492020	417130	362580	262690	338170	209420	202030	236730	169140	213470	281720	68997	79434	93881	55483	50774	48958	181620	212990	213900	138250	122860	143350	80519	67931	52976	607.17	299	608.174	[M-H]-	C28H32O15
Quercetin-3-O-(2''-p-Coumaroyl)glucoside	Flavonoids	Flavonols	-	B	13300	22408	11394	15703	35890	26386	23898	11877	19895	18884	58472	45155	44917	9	9	9	8950.2	7829.4	10739	12699	10218	9677.9	9	9	9	9	9	9	15641	8433.7	7455.6	611.14	147.04	610.132	[M+H]+	C30H26O14
Gallocatechin-Gallocatechin	Flavonoids	Flavanols	-	B	33203	22962	37466	13447	19080	24834	28208	45970	32701	29765	37184	27765	62910	17776	13285	15049	14622	14574	18915	70325	60324	56036	14608	17060	15744	31180	27724	25856	34492	44742	28860	611.14	287.05	610.132	[M+H]+	C30H26O14
Quercetin-3-O-(6''-p-Coumaroyl)galactoside	Flavonoids	Flavonols	-	B	13385	12268	12714	7788.1	9	9	9	9	9	9	9	9	9	14910	13474	12241	6793.1	6388	9637.6	9	9	9	35574	40461	46028	18793	18662	20314	6371.6	17480	14986	611.14	147.04	610.132	[M+H]+	C30H26O14
Quercetin-O-feruloyl-Pentoside*	Flavonoids	Flavonols	-	B	14466000	12656000	12289000	12601000	17867000	19284000	18024000	19448000	16315000	19259000	12094000	11229000	12699000	18525000	18473000	15374000	5279100	4441100	4825700	3199700	3794000	3795200	15816000	14744000	15573000	7998600	8062500	7655500	4539000	4839300	3990600	611.16	303.04	610.148	[M+H]+	C30H26O14
Quercetin-3-O-(4''-O-glucosyl)rhamnoside	Flavonoids	Flavonols	59262-54-3	B	14487000	12968000	13238000	12433000	19291000	18410000	18561000	19381000	15005000	17761000	11622000	10776000	12689000	18343000	16665000	17296000	4418800	5018400	5629000	3063700	3439800	3381300	16385000	14802000	13809000	8553000	7839900	7923200	4193600	4607700	4268200	611.16	303.05	610.153	[M+H]+	C27H30O16
Quercetin-3-O-neohesperidoside	Flavonoids	Flavonols	117611-67-3	A	15122000	12783000	10468000	13463000	19286000	19036000	18013000	16709000	15862000	18214000	12083000	11714000	13692000	19484000	17081000	16758000	5875700	4902100	5396100	3039800	3696300	3689800	15782000	14355000	14711000	9767300	8776900	7741600	4667000	4469800	4073200	611.16	303.05	610.153	[M+H]+	C27H30O16
Quercetin-3-O-robinobioside	Flavonoids	Flavonols	52525-35-6	A	5189400	5893500	6295300	6358900	9590800	7218200	9375300	7622900	9236400	9720600	5851100	5330400	5898100	8003700	9285700	9101700	2407900	1845000	2889800	1204700	1523800	1374400	5942100	6781400	7391900	4162700	3851400	3446600	1659500	1786600	1372000	609.15	300	610.153	[M-H]-	C27H30O16
Luteolin-7,3'-di-O-glucoside	Flavonoids	Flavonoid	52187-80-1	B	74594	93763	90886	88212	101320	118260	129570	157360	186260	183880	83552	115720	82306	62246	98670	91652	136160	78918	122950	48930	56084	47010	25384	21862	35400	36249	40723	45894	32682	42374	43179	611.16	287.06	610.153	[M+H]+	C27H30O16
Quercetin-3-O-rutinoside (Rutin)	Flavonoids	Flavonols	153-18-4	A	5382500	4932400	5149900	4618900	8856100	8900100	6543700	5410500	5301400	5978000	4226300	4197500	4808600	7004900	6019100	7230800	1698900	1848500	2292300	1107200	1051000	1181200	5113600	6194800	6783500	3207400	2837300	3031300	1430600	1532100	1484800	609.15	301	610.153	[M-H]-	C27H30O16
Kaempferol-3-O-sophoroside	Flavonoids	Flavonoid	19895-95-5	B	20946	19046	17296	18532	10270	13122	9305.8	9	9	9	8701.6	15137	9475.9	28828	29135	27984	10766	9734.7	11132	30212	33971	29208	79427	72427	79762	29373	23655	21256	41027	52063	33426	609.15	285.04	610.154	[M-H]-	C27H30O16
Hesperetin-7-O-neohesperidoside(Neohesperidin)*	Flavonoids	Dihydroflavone	13241-33-3	A	1147200	1222600	1243600	1327800	9	9	9	9	9	9	8661.9	18872	17429	5641900	6071000	6390100	1191100	1180100	1071500	1923400	2584800	2538200	9	9	9	9	9	9	6932.5	3103.7	2759.4	609.18	301	610.19	[M-H]-	C28H34O15
Hesperetin-7-O-rutinoside (Hesperidin)*	Flavonoids	Dihydroflavone	520-26-3	A	1196100	1235900	1345000	1206100	9	9	9	9	9	9	11541	13809	10830	6638600	5530600	6380600	1121900	1209600	1136600	1883400	2629900	2566000	9	9	9	9	9	9	5822.2	3663.7	2096.4	609.18	301.09	610.19	[M-H]-	C28H34O15
Delphinidin-3-O-(6''-O-p-coumaroyl)glucoside	Flavonoids	Anthocyanins	-	B	13356000	13278000	12531000	13136000	20054000	19219000	19643000	18269000	16120000	17581000	13600000	12309000	12488000	17698000	17037000	17481000	4256200	4375600	5674000	3800300	3822000	3731200	16613000	14479000	16203000	8769700	9454000	7010000	4706000	4732100	4387600	611.14	303.05	611.14	[M]+	C30H27O14+
Cyanidin-3-O-(6''-O-caffeoyl)glucoside	Flavonoids	Anthocyanins	-	B	78088	85352	69415	80686	120200	110440	102540	157930	140020	166830	67960	86189	78413	77472	73468	79142	95084	57556	90282	21532	34128	34186	32896	29508	30335	29673	36190	12208	25204	46012	23619	611.14	287.06	611.14	[M]+	C30H27O14+
Cyanidin-3-O-(2''-O-glucosyl)glucoside	Flavonoids	Anthocyanins	38820-68-7	B	300560	297170	318210	254700	9	9	9	19131	21816	15076	158640	180170	134880	456920	491710	421320	73352	69920	77777	564260	752770	585380	1640100	1680200	1569900	440080	427800	424450	841540	1102300	802800	611.16	287.05	611.161	[M]+	C27H31O16+
Delphinidin-3-O-rutinoside	Flavonoids	Anthocyanins	15674-58-5	B	12680	26236	21565	25809	9	9	9	9	9	9	8064.4	10577	9005.6	10249	22581	17161	8496	7120.3	10574	9725	8501	10496	9	9	9	9	9	9	9	9	9	611.16	303.05	611.161	[M]+	C27H31O16+
Petunidin-3-O-glucoside-5-O-arabinoside	Flavonoids	Anthocyanins	-	B	280540	225580	258450	211280	9	9	9	7941.7	7660.9	6943.3	240900	269760	223150	328980	347890	340610	74272	75729	73361	783060	1018400	814620	1256700	1043300	1316400	414710	420930	380520	1286400	1411900	992300	611.16	317.07	611.161	[M]+	C27H31O16+
Cyanidin-3,5-O-diglucoside (Cyanin)	Flavonoids	Anthocyanins	2611-67-8	B	325040	307450	280200	254070	9	9	9	12335	6964.3	5761.6	313520	356860	236570	407880	352670	423080	84697	88944	97440	1023000	1203100	1018600	1627700	1624000	1535500	535390	549340	436130	1541400	1799800	1240500	611.16	287.06	611.161	[M]+	C27H31O16+
Gossypetin-3-O-glucoside-8-O-xyloside	Flavonoids	Flavonols	-	B	7067900	7243600	7474300	6774200	47011	44950	49482	297490	314440	287210	430180	424970	353280	4157400	4092600	3142400	1723100	1524100	1690600	1170900	1409500	1242600	24765000	24725000	26397000	17241000	16305000	14377000	8650500	9343800	8142300	613.14	319.05	612.133	[M+H]+	C26H28O17
Eriodictyol-8-C-glucoside-4'-O-glucoside	Flavonoids	Dihydroflavone	-	B	51566	35229	34675	41858	9	9	9	9	9	9	9	9	9	15200	16320	18043	11095	16007	8418.1	18683	7075.7	6012.2	122850	143420	145900	81850	107360	99011	44694	35689	61913	613.18	451.1	612.169	[M+H]+	C27H32O16
Eriodictyol-5,3'-Di-O-glucoside	Flavonoids	Dihydroflavone	-	B	17132	17325	19595	15357	20240	15571	28319	10136	14392	13342	6256.1	6750.9	8245.7	39082	33419	30672	22862	16448	12164	9011.4	12680	11984	15888	11906	10571	7009.9	7781.9	7041.6	4016.9	3604.1	4418.9	613.15	289.07	612.169	[M+H]+	C27H32O16
Isorhamnetin-3-O-rutinoside (Narcissin)	Flavonoids	Flavonoid	604-80-8	B	4672400	4074900	4273600	3755500	6732600	7695400	6632300	4985000	4812300	5151100	3302100	3028600	3537400	5311300	4866800	4824500	1970200	2138900	1810100	1009400	1188700	1106400	6152300	5906300	6267500	3706800	3685200	3060600	1787800	1947300	1523200	625.17	317.08	624.162	[M+H]+	C28H32O16
Tamarixetin-3-O-rutinoside	Flavonoids	Flavonoid	-	A	778880	747960	673970	805660	1304700	1446000	1464300	889040	812730	1004600	488660	540410	512460	1005100	846970	879850	303960	302170	328500	157960	198050	197830	860370	1022400	1038200	527980	500250	450540	294910	245710	277290	623.16	315.05	624.168	[M-H]-	C28H32O16
Sexangularetin-3-O-glucoside-7-O-rhamnoside	Flavonoids	Flavonols	-	A	4229000	4876000	4273800	4065400	7262100	7226100	7494900	5203000	4866900	4177900	3110000	3640900	3939300	5132500	5202000	5329500	1896300	1962500	2186600	1098500	1067100	1176600	5840000	6225200	6948500	3999500	3871700	3386500	2045300	2184100	1612600	625.18	317.07	624.169	[M+H]+	C28H32O16
Hispidulin-8-C-(2''-O-glucosyl)glucoside	Flavonoids	Flavonoid carbonoside	-	B	29907	39342	51878	27350	56168	63484	57870	28678	17520	23262	45307	40196	41756	50513	68297	64308	37983	39354	36601	19714	17932	22286	35146	30168	24016	16712	7775.2	7317.5	18805	11194	3457	625.18	463.13	624.169	[M+H]+	C28H32O16
2'-Hydoxy,5-methoxyGenistein-O-rhamnosyl-glucoside	Flavonoids	Isoflavones	-	A	4343400	4181300	4274400	4279300	6719900	7938000	6924600	5558100	4920700	5156500	3163000	3463000	3603700	5180500	5401200	4743000	2122200	1657400	1967000	1220900	1138000	934020	6055100	5360600	5747200	3810400	3526800	3673300	1791400	1953100	1893700	625.17	317.06	624.169	[M+H]+	C28H32O16
Petunidin-3-O-(6''-O-p-Coumaroyl)glucoside	Flavonoids	Anthocyanins	-	B	4242800	3926500	4487000	3721600	6731900	6705900	6637800	5134600	4749000	4504100	2798800	3064200	3862900	4736700	4788600	4828400	1695700	1661000	1760800	935170	1030000	1109900	5861900	5681000	6376800	3352300	3366100	2845500	1906900	1941300	1807700	625.16	317.07	625.155	[M]+	C31H29O14+
Quercetin-3,4'-O-di-glucoside	Flavonoids	Flavonols	29125-80-2	B	42197	40551	35789	45609	107000	105670	81743	56217	40920	53491	76093	79683	100770	31712	42404	38231	29258	24317	24688	33312	21231	30145	28629	32643	28454	13717	15935	12528	16813	16432	8038.4	627.16	465	626.148	[M+H]+	C27H30O17
Quercetin-3-O-(2''-O-galactosyl)glucoside	Flavonoids	Flavonols	56782-99-1	B	204050	269420	216200	273600	41687	20453	34494	27932	23666	31236	17044	14352	18546	163230	202830	196820	86228	95892	75994	48304	75807	32671	691130	793000	864230	539510	516980	487560	273130	283510	293010	627.16	465.1	626.148	[M+H]+	C27H30O17
6-Hydroxykaempferol-3,6-O-Diglucoside	Flavonoids	Flavonols	-	B	23130	29356	29431	26281	24268	25782	22488	16279	11146	22964	16356	9991.9	12526	34532	46599	29037	19081	10955	9942	3468.2	6364.5	6212	41756	38228	32274	32344	29537	22096	12091	16040	15274	627.16	303.1	626.148	[M+H]+	C27H30O17
Quercetin-3-O-sophoroside (Baimaside)	Flavonoids	Flavonols	18609-17-1	B	23224	36308	32963	17734	25636	14996	18695	20741	14590	17204	24457	16255	18499	22934	16252	55387	11058	15066	13836	8593.2	12440	7756	46949	31666	39762	22583	18704	18755	12709	9001.5	12189	627.16	303.04	626.148	[M+H]+	C27H30O17
Gossypetin-3-O-rutinoside	Flavonoids	Flavonols	-	A	3484600	3909100	3687300	3734400	96073	166050	123180	903180	879560	898530	1557100	1763700	1581400	4917900	5928600	5264900	2409200	2158600	2362600	1697800	2053700	1908600	9271100	9945400	11312000	7340000	6441300	6763000	3649200	4013700	2595000	627.16	319.05	626.148	[M+H]+	C27H30O17
Hesperetin-5,7-di-O-glucoside	Flavonoids	Dihydroflavonol	-	B	48244	46036	44512	39035	45118	63791	58950	44509	55689	39585	31191	41547	32669	65533	71286	80604	49208	41664	46307	21909	24617	20940	34815	37961	44254	35800	28859	27033	20478	21496	20230	625.18	565.3	626.185	[M-H]-	C28H34O16
Quercetin-3-O-(2''-O-glucosyl)glucuronide	Flavonoids	Flavonols	-	B	4042400	2395100	1653800	1993400	799880	809810	723830	463960	472770	591630	418640	342820	419450	4404500	859650	5113400	2092500	1391000	2884300	1220400	913890	1332100	3149700	1602700	2030100	1751300	1550400	1577000	1081800	1176100	837000	641.13	303.05	640.128	[M+H]+	C27H28O18
Limocitrin-3-O-(3-hydroxy-3-methylglutarate)glucoside	Flavonoids	Flavonols	-	B	31624	37590	35260	43551	9	9	9	9	9	9	9	9	9	78710	75528	66893	57265	47451	50494	168030	182550	180390	9	9	9	9	9	9	9	9	9	653.17	347.1	652.164	[M+H]+	C29H32O17
Tricin-7-O-(2''-O-glucosyl)glucoside	Flavonoids	Flavonoid	-	B	16971	17236	17201	10620	11370	18010	12212	18686	16749	26099	4870.5	19573	21254	5720.2	16858	7329	4067	8011	9762	13895	8958.2	6541.5	9754.5	4098.5	12248	15497	12260	13081	8950	10574	11405	655.19	331.08	654.18	[M+H]+	C29H34O17
Malvidin-3,5-di-O-glucoside (Malvin)	Flavonoids	Anthocyanins	-	B	4622.4	8231.9	4603.6	10290	16255	13027	13033	8633.4	7367.6	6802.3	4561.8	4678.5	4254.7	6295.2	10063	7872.3	4749.7	6769	4718.4	9	9	9	6225.2	6863.4	9950.6	4582.9	6464	4967.4	4036.4	4956.6	2912.8	655.19	331.08	655.187	[M]+	C29H35O17+
Tricin-7-O-(2''-feruloyl)glucoside	Flavonoids	Flavonoid	-	B	29085	29365	29768	27531	30035	25846	27535	18579	17485	25346	8421.5	11372	10869	61466	60334	60009	32946	24251	24809	9238.8	9160.5	9061.3	57704	54514	54659	23428	22493	20712	12953	10305	9751	669.18	331.08	668.174	[M+H]+	C33H32O15
Chrysoeriol-7-O-(6''-sinapoyl)glucoside	Flavonoids	Flavonoid	-	B	14546	15226	13986	11970	12665	14168	12905	8767.2	8462.9	10607	6631.4	4349.4	4615.5	35423	30424	32654	13091	15829	14577	5473.2	4057.8	5902.4	32385	34013	20915	10519	14073	10910	3353.1	5938.9	6126.1	669.18	207	668.174	[M+H]+	C33H32O15
Natsudaidain-3-O-(3-hydroxy-3-methylglutarate)glucoside	Flavonoids	Flavonols	-	B	173430	184940	190390	190190	9	9	9	9	9	9	9	9	9	374440	369120	365620	340010	324190	304020	780640	1101700	947440	9	9	9	9	9	9	9	9	9	725.23	419.1	724.221	[M+H]+	C33H40O18
8''-O-Glucosyl-isoginkgetin	Flavonoids	Biflavones	-	B	4470.5	2369.3	2850.7	3073.8	9685.6	9307.6	10597	6325.1	9309.5	9227.7	6999.6	6467.5	5821.6	9	9	9	9	9	9	9	9	9	9	9	9	9	9	9	9	9	9	727.17	564.99	728.174	[M-H]-	C38H32O15
Sciadopitysin-5-O-glucoside	Flavonoids	Biflavones	-	B	73987	69968	69351	70343	193020	173520	181150	158810	162880	143440	124970	112550	124060	31001	29681	32908	13386	11285	14701	13703	10282	12278	30037	32239	31528	25490	24814	23059	12729	14099	10938	801.02	579	742.16	[M+CH3COOH-H]-	C39H34O15
Kaempferol-3-O-neohesperidoside-7-O-glucoside	Flavonoids	Flavonols	-	B	31984	37850	33599	30723	51206	77057	56166	90989	102200	100850	104600	67188	103830	29839	37285	28558	36739	22876	25271	40925	60228	46796	2301.9	3211.3	6911.2	8769.8	7345.8	11487	10503	6895.4	7351	757.22	287.06	756.211	[M+H]+	C33H40O20
Quercetin-3-O-glucosyl(1→3)rhamnosyl(1→6)Galactoside	Flavonoids	Flavonols	134953-93-8	B	20962	19351	17205	15977	4140.4	3493.4	3174.6	5725.3	5587.4	5069.7	6597.1	6691.1	7733.6	48326	55868	56925	15461	16358	15596	5674.6	6594.9	8417.1	35970	33488	33184	22758	20119	18390	8905.2	11906	8805.2	771.2	303.05	772.206	[M-H]-	C33H40O21
Quercetin-3-O-rutinoside-7-O-glucoside	Flavonoids	Flavonols	-	B	12918	17444	13908	10168	19623	25610	19949	28295	22245	21320	16545	22266	19792	15668	18775	13026	9	9	9	6516	6477.5	12957	11628	5154.5	5122.8	6031.5	7400.5	7007	5457	11196	12498	773.21	303.05	772.206	[M+H]+	C33H40O21
Delphinidin-3-O-rutinoside-7-O-glucoside	Flavonoids	Anthocyanins	-	B	55262	70617	61102	63736	81242	106170	94963	123990	100050	119710	73298	83471	95473	78434	66992	89801	8931.8	16076	11966	38630	40174	28519	43486	33403	40716	42145	35629	31974	37377	30996	43037	773.21	465.1	773.213	[M]+	C33H41O21+
Quercetin-3-O-[2''-O-(6'''-p-coumaroyl)glucosy1]rhamnoside	Flavonoids	Flavonols	-	B	4167.5	4478.3	3647.8	3360.8	3410.6	2924.4	2636.2	3026.8	1759.2	2866.2	2122.8	2638.6	2985.9	6161.5	4164.5	4105.8	2986.1	2121.6	2011.8	1743.4	2369.2	1369.8	6401.1	7567.5	6086.7	5364.4	5448.4	5231.1	2861.7	4482.1	2273.2	783.24	343.1	784.221	[M-H]-	C38H40O18
Chrysoeriol-6,8-di-C-glucoside-7-O-glucoside*	Flavonoids	Flavonoid	-	B	19357	22480	22333	13761	4653	6849.4	2813.4	8382.4	5475.9	5020.9	13135	9574.5	9303.8	6054.6	7215.9	14258	24715	28247	21526	10718	5958.2	9335.9	20305	19529	22724	52711	45690	45704	22445	22059	28877	787.23	625.1	786.222	[M+H]+	C34H42O21
Chrysoeriol-6,8-di-C-glucoside-4'-O-glucoside*	Flavonoids	Flavonoid	-	B	9416.5	24598	19128	19265	6034.3	3470.5	9223.1	5613.4	9210	10824	10011	5221.7	11045	5232.4	10451	8446	38954	28862	30972	8243	7804.1	7226.2	35842	12951	24891	43294	45476	51857	31469	26551	20511	787.23	625.17	786.222	[M+H]+	C34H42O21
Limocitrin-3-O-sophoroside-7-O-arabinoside	Flavonoids	Flavonoid	-	B	13893	20809	14156	18292	9	9	9	9	9	9	9	9	9	9671	4845.4	7943.6	16409	13175	13180	4188.9	10931	9176.4	40800	44199	48086	29341	38235	46338	36593	36687	36636	803.22	347.07	802.216	[M+H]+	C34H42O22
Syringetin-3-O-rutinoside-7-O-glucoside	Flavonoids	Flavonoid	-	A	123750	132130	118220	132680	146840	130770	105560	126040	141670	111900	116930	106550	93082	164230	143900	177790	132090	147430	177050	83945	99610	119000	110960	103290	129640	63506	82524	66317	39850	54656	33176	817.24	509.13	816.232	[M+H]+	C35H44O22
Catechin-catechin-catechin	Flavonoids	Flavanols	-	B	14006	8938.5	7732.3	11131	1579	3613.7	2962	15253	20889	16961	13746	15197	11485	42383	37543	42536	11349	11697	8518.1	10325	12694	9767.8	32087	20909	30839	10307	7855.4	8904.5	5673.9	7659.5	3576.6	865.2	407.1	866.206	[M-H]-	C45H38O18
Procyanidin C1	Tannins	Proanthocyanidins	37064-30-5	A	6564.4	10573	7696.3	6765.9	9	9	9	13226	15410	12312	11841	15663	12811	44681	43546	36450	9542.6	6413.5	7796	10576	10343	10393	24230	23294	28418	10833	8113.8	10585	5562	5209.4	4218	865.2	577.1	866.206	[M-H]-	C45H38O18
Procyanidin C2	Tannins	Proanthocyanidins	37064-31-6	A	8263.5	7541	5804.6	10559	2190.5	1732.3	1587.1	10920	12626	12299	9034.6	10889	10585	39604	41107	41086	7372.3	7839.3	10571	10345	9895	11435	23832	14259	27006	11065	8872.9	8689.2	4961.3	4320.8	3241.4	865.2	713.2	866.206	[M-H]-	C45H38O18
Gallocatechin-catechin-catechin	Tannins	Proanthocyanidins	-	B	43233	49769	37862	41882	9	9	9	9	9	9	51137	40347	58666	88322	97307	104110	31442	35205	31310	57060	85076	66456	238040	206220	215920	82413	69159	79693	68155	92653	58044	883.21	593.13	882.201	[M+H]+	C45H38O19
Natsudaidain-3-O-(5'-glucosyl-3-hydroxy-3-methylglutarate)glucoside	Flavonoids	Flavonols	-	B	21072	24379	23728	21380	9	9	9	9	9	9	9	9	9	16993	22655	17615	46093	43452	39076	134130	197900	165870	9	9	9	9	9	9	9	9	9	887.28	725.2	886.274	[M+H]+	C39H50O23
Gallocatechin-gallocatechin-catechin	Tannins	Proanthocyanidins	-	B	75102	74981	65977	61743	9	9	9	5350.7	4016.5	2456.1	76317	90986	61704	99206	101710	105110	43442	48626	48216	174110	200500	178000	477520	442900	497410	165860	116610	110510	258120	252540	198790	899.2	595.14	898.196	[M+H]+	C45H38O20
Gallocatechin-gallocatechin-gallocatechin	Tannins	Proanthocyanidins	-	B	29494	25447	17079	25142	9	9	9	9	9	9	32757	31554	18119	19617	27553	26593	16251	19563	7481.9	160340	181620	180890	191850	182850	208440	32206	22667	29858	208670	155640	101350	915.2	611.14	914.191	[M+H]+	C45H38O21

## Sheet: carotenoid 
Supplementary Table 3 267 flavonoids and 35 carotenoids identified in T. mairei.
SamPle_ID	GRouP	α-Carotene	α-Cryptoxanthin	β-citraurin	β-Carotene	Apocarote--l	β-Cryptoxanthin	β-cryptoxanthin laurate	β-cryptoxanthin myristate	(E/Z)-Phytoene	Lutein	lutein dilaurate	lutein dipalmitate	lutein distearate	lutein dimyristate	lutein laurate	lutein palmitate	lutein caprate	lutein myristate	neochrome palmitate	Neoxanthin	echinenone	Zeaxanthin	zeaxanthin dimyristate	Lycopene	Violaxanthin	violaxanthin-myristate-laurate	violaxanthin-myristate-oleate	violaxanthin dibutyrate	violaxanthin dilaurate	violaxanthin dimyristate	violaxanthin laurate	violaxanthin palmitate	violaxanthin myristate	Antheraxanthin	Astaxanthin
RTM1-1	RTM1	7.38	0.33	N/A	14.3	0.282	4.34	N/A	0.346	27.6	119	0.00522	N/A	N/A	0.0742	N/A	0.0528	N/A	0.15	1.62	12.5	0.00466	0.268	0.554	N/A	4.56	0.102	0.0304	0.0132	0.108	9.64	N/A	0.206	0.177	0.97	N/A
RTM1-3	RTM1	8.44	0.384	N/A	18.4	0.284	4.74	N/A	0.302	26	139	0.00536	N/A	N/A	0.0706	N/A	0.0704	N/A	0.206	1.79	13.5	0.00534	0.326	0.566	N/A	5.5	0.123	0.027	0.0115	0.125	9.8	N/A	0.244	0.195	0.954	N/A
RTM1-2	RTM1	7.98	0.318	N/A	16.6	0.282	4.62	N/A	0.404	26.4	128	0.00412	N/A	N/A	0.056	N/A	0.0544	N/A	0.214	1.62	12.9	0.00514	0.342	0.684	N/A	5.04	0.104	0.0262	0.00908	0.121	9.18	N/A	0.175	0.18	0.85	N/A
RTM2-1	RTM2	3.9	0.242	N/A	8.38	0.28	3.04	0.194	0.656	23.8	62.4	0.0896	0.0358	0.0136	1.14	N/A	0.193	N/A	0.838	2.22	4.66	0.00284	0.77	0.618	0.0846	0.752	0.21	0.0388	N/A	0.224	15.8	0.0134	0.199	0.288	0.654	N/A
RTM2-3	RTM2	3.9	0.246	N/A	8.38	0.28	3.14	0.206	0.776	22.8	62	0.0746	0.0334	0.0104	1.11	N/A	0.165	N/A	0.806	2.18	4.68	0.00258	0.756	0.81	0.0778	0.742	0.184	0.0446	N/A	0.197	15.2	0.00994	0.173	0.31	0.66	N/A
RTM2-2	RTM2	3.78	0.25	N/A	8.52	0.278	3.12	0.158	0.678	23	61.6	0.097	0.0384	0.0118	1.04	N/A	0.148	N/A	0.766	2.12	4.34	0.00298	0.754	0.928	0.105	0.734	0.248	0.0452	N/A	0.224	15.8	0.0107	0.14	0.33	0.68	N/A
RTM3-1	RTM3	0.35	0.053	N/A	1.35	N/A	1.47	0.354	1.28	8.98	6.84	0.244	0.0512	0.0177	2.9	N/A	0.0658	N/A	0.834	0.193	0.17	0.00175	0.292	0.342	N/A	0.192	0.147	0.0126	N/A	0.0962	5.18	0.00492	N/A	0.0782	0.474	N/A
RTM3-3	RTM3	0.298	0.036	N/A	0.932	N/A	0.892	0.238	0.896	6.32	4.96	0.172	0.0392	0.014	1.96	N/A	0.0556	N/A	0.584	0.15	0.198	0.00139	0.246	0.272	N/A	0.276	0.115	0.00978	N/A	0.0716	3.52	0.00494	N/A	0.0864	0.462	N/A
RTM3-2	RTM3	0.296	0.047	N/A	1.12	N/A	1.06	0.29	1.03	7.2	5.88	0.202	0.0456	0.0172	2.34	N/A	0.0548	N/A	0.708	0.157	0.161	0.00169	0.322	0.26	N/A	0.156	0.128	0.0093	N/A	0.0748	4.38	0.00346	N/A	0.089	0.46	N/A
YTM1-1	YTM1	3.7	0.182	N/A	13.2	0.282	4.94	0.083	1.67	22.2	65.8	0.105	0.064	0.0422	1.56	N/A	0.12	N/A	0.742	3.9	5.54	0.00426	0.328	N/A	0.0938	1.99	0.14	0.0578	0.07	0.189	19.4	0.0106	0.286	0.22	0.686	0.0118
YTM1-3	YTM1	3.42	0.168	N/A	12.2	0.282	4.72	0.0696	1.37	21.8	61.8	0.0896	0.0686	0.0468	1.42	N/A	0.131	N/A	0.864	3.86	5.28	0.00498	0.342	N/A	0.0938	1.82	0.111	0.0672	0.0624	0.199	18.6	0.0136	0.264	0.19	0.696	0.0121
YTM1-2	YTM1	3.96	0.155	N/A	12.5	0.282	4.8	0.0892	1.41	22.6	63	0.12	0.071	0.0438	1.46	N/A	0.135	N/A	0.776	3.8	5.22	0.0042	0.28	N/A	0.103	1.84	0.125	0.051	0.0634	0.154	18.7	0.012	0.29	0.189	0.644	0.0122
YTM2-1	YTM2	2.12	0.138	N/A	6.26	0.28	2.52	0.234	1.31	13.5	26.2	0.36	0.172	0.132	9.1	N/A	0.24	N/A	1.97	2.84	1.84	0.00266	0.412	N/A	N/A	0.536	0.202	0.069	0.0492	0.18	19.3	0.0214	0.189	0.202	0.596	0.0195
YTM2-3	YTM2	2.14	0.14	N/A	5.82	0.278	2.42	0.174	1.28	19.7	25.8	0.37	0.168	0.128	8.66	N/A	0.206	N/A	1.93	2.62	1.79	0.00282	0.466	N/A	N/A	0.566	0.191	0.066	0.0458	0.178	19.1	0.0202	0.163	0.2	0.592	0.0199
YTM2-2	YTM2	2.26	0.165	N/A	6.18	0.28	2.34	0.204	1.53	15.5	28.2	0.358	0.212	0.146	9.46	N/A	0.163	N/A	1.93	2.9	1.91	0.00214	0.444	N/A	N/A	0.514	0.18	0.0684	0.0512	0.206	19.9	0.0212	0.169	0.171	0.594	0.0186
YTM3-1	YTM3	0.212	0.0322	N/A	0.736	0.276	0.326	N/A	0.374	5.44	3	0.432	0.128	0.0392	7.04	0.116	0.0838	N/A	0.934	0.246	0.178	N/A	0.185	0.388	0.0165	0.204	0.0784	0.013	0.0084	0.0382	4	0.00824	0.0226	0.0726	0.476	N/A
YTM3-3	YTM3	0.258	0.0258	N/A	0.586	0.276	0.24	N/A	0.3	4.02	2.26	0.344	0.15	0.0354	5.86	0.0894	0.063	N/A	0.718	0.242	0.158	N/A	0.129	0.276	0.0124	0.18	0.0742	0.00976	0.00732	0.0356	3.78	0.00798	0.024	0.0582	0.468	N/A
YTM3-2	YTM3	0.312	0.0344	N/A	0.646	0.276	0.25	N/A	0.336	5.88	2.8	0.328	0.156	0.0464	7.1	0.12	0.0694	N/A	0.798	0.25	0.184	N/A	0.18	0.356	0.0118	0.244	0.0754	0.00952	0.0103	0.0276	3.58	0.0108	0.024	0.0702	0.478	N/A
PTM1-1	PTM1	6.04	0.109	N/A	28.6	0.28	2.22	0.0742	0.712	24.8	124	0.161	0.0448	0.0246	0.932	N/A	0.358	N/A	1.3	1.07	14.1	0.004	0.34	1.3	0.142	8.78	0.394	0.0242	0.0202	0.262	12.6	0.0366	0.28	0.5	0.878	N/A
PTM1-3	PTM1	6.08	0.102	N/A	27.8	0.28	2.08	0.0914	0.574	21.6	123	0.155	0.0536	0.0364	1.06	N/A	0.37	N/A	1.32	1.1	14.2	0.00448	0.35	1.28	0.129	8.5	0.392	0.0282	0.022	0.216	12.2	0.0374	0.274	0.56	0.888	N/A
PTM1-2	PTM1	6.18	0.0962	N/A	28	0.28	1.93	0.111	0.768	18.6	121	0.13	0.0428	0.0328	0.966	N/A	0.372	N/A	1.4	1.06	14.1	0.0039	0.342	1.75	0.146	8.46	0.428	0.0304	0.0218	0.238	12.4	0.0404	0.278	0.574	0.796	N/A
PTM2-1	PTM2	3.46	0.11	N/A	16	0.278	1.55	0.148	0.456	15	52.8	0.256	0.0726	0.0642	2.3	N/A	0.222	N/A	1.38	0.788	5.54	0.0023	0.69	1.51	0.0694	2.94	0.478	0.0228	0.0149	0.168	9.56	0.0382	0.0696	0.352	1.01	N/A
PTM2-3	PTM2	3.74	0.115	N/A	17.2	0.28	1.65	0.183	0.424	14.4	61	0.306	0.0848	0.0812	2.46	N/A	0.226	N/A	1.62	0.832	5.78	0.00286	0.692	1.4	0.087	2.9	0.464	0.0244	0.0149	0.199	9.58	0.0394	0.0774	0.332	1.03	N/A
PTM2-2	PTM2	4.06	0.109	N/A	18	0.28	1.78	0.155	0.418	15.3	63.8	0.308	0.0922	0.0958	2.58	N/A	0.186	N/A	1.59	0.814	5.78	0.00268	0.634	1.37	0.0774	3.02	0.442	0.0318	0.014	0.174	9.86	0.0414	0.0608	0.34	1.05	N/A
PTM3-1	PTM3	2.24	0.099	0.00718	10.3	0.278	1.82	0.38	0.886	14.9	29.4	0.332	0.0952	0.052	3.76	0.222	0.15	0.0105	1.3	0.45	3.6	0.00278	0.674	1.18	N/A	1.82	0.334	0.0154	0.00932	0.111	7.3	0.0406	0.0548	0.177	0.786	N/A
PTM3-3	PTM3	1.89	0.0978	0.00706	8.64	0.278	1.47	0.32	0.694	12.9	21.8	0.348	0.0906	0.0414	3	0.173	0.116	0.0113	1.03	0.34	3.04	0.00202	0.686	1.38	N/A	1.57	0.344	0.0132	0.00848	0.0948	6.28	0.0372	0.044	0.164	0.706	N/A
PTM3-2	PTM3	1.67	0.0762	0.006	8	0.276	1.36	0.392	0.64	13.3	20.8	0.282	0.073	0.0492	2.9	0.179	0.105	0.0101	1	0.37	2.74	0.0021	0.562	0.938	N/A	1.37	0.27	0.011	0.00576	0.109	6.28	0.0352	0.0426	0.124	0.67	N/A
MWXS19153005_R1	QC	5.84	0.157	0.0884	27.4	0.342	2.44	N/A	0.46	22.2	100	0.153	0.041	N/A	0.93	0.195	0.372	0.0183	1.26	1.14	15.9	0.0736	0.342	1.31	0.168	7.7	0.368	0.0286	0.0274	0.248	11.8	0.0414	0.366	0.558	0.966	0.0736
MWXS19153005_R2	QC	6.52	0.13	0.079	28.2	0.338	2.34	N/A	0.5	23.8	100	0.135	0.044	N/A	0.964	0.204	0.346	0.0142	1.35	1.13	14.7	0.0734	0.34	1.51	0.182	6.7	0.308	0.0316	0.0234	0.254	11.6	0.0386	0.368	0.546	0.992	0.0628
