# Supplementary material for: Metabolome integrated with transcriptome reveals the mechanism of three different color formations in Taxus mairei arils
Source: Front Plant Sci. 2024 Jan 23;15:1330075. doi: 10.3389/fpls.2024.1330075 (PMC10844565; doi:10.3389/fpls.2024.1330075)
Supplement: Supplementary file 1 [file DataSheet_1.zip › Supplementary/Table S4.xlsx]

## Sheet: YTM-FA vs. RTM-FA
Supplementary Table 4 DAMs of different comparisons.
Formula	Compounds	Class I	CAS	R1-1	R1-2	R1-3	Y1-1	Y1-2	Y1-3	Fold_Change	LogFC	Type
C27H32O16	Eriodictyol-8-C-glucoside-4'-O-glucoside	Flavonoids	-	15200	16320	18043	122850	143420	145900	8.31608	3.0559	up
C45H38O21	Gallocatechin-gallocatechin-gallocatechin	Tannins	-	19617	27553	26593	191850	182850	208440	7.90559	2.98287	up
C26H28O17	Gossypetin-3-O-glucoside-8-O-xyloside	Flavonoids	-	4157400	4092600	3142400	24765000	24725000	26397000	6.6612	2.73578	up
C34H42O22	Limocitrin-3-O-sophoroside-7-O-arabinoside	Flavonoids	-	9671	4845.4	7943.6	40800	44199	48086	5.92542	2.56692	up
C23H26O11	Persicoside	Flavonoids	28978-03-2	49084	53265	35344	269730	262140	281640	5.90814	2.5627	up
C45H38O20	Gallocatechin-gallocatechin-catechin	Tannins	-	99206	101710	105110	477520	442900	497410	4.63304	2.21196	up
C13H16O10	6-O-Galloyl-glucose*	Tannins	13186-19-1	449150	432160	473500	1945400	1809500	2056300	4.28931	2.10075	up
C27H30O17	Quercetin-3-O-(2''-O-galactosyl)glucoside	Flavonoids	56782-99-1	163230	202830	196820	691130	793000	864230	4.17204	2.06075	up
C27H31O16+	Cyanidin-3,5-O-diglucoside (Cyanin)	Flavonoids	2611-67-8	407880	352670	423080	1627700	1624000	1535500	4.04451	2.01596	up
C15H10O5	Galangin (3,5,7-Trihydroxyflavone)	Flavonoids	548-83-4	14987	11552	16337	60073	48405	58982	3.90568	1.96557	up
C27H31O16+	Cyanidin-3-O-(2''-O-glucosyl)glucoside	Flavonoids	38820-68-7	456920	491710	421320	1640100	1680200	1569900	3.56962	1.83577	up
C27H31O16+	Petunidin-3-O-glucoside-5-O-arabinoside	Flavonoids	-	328980	347890	340610	1256700	1043300	1316400	3.55427	1.82955	up
C21H20O11	Kaempferol-4'-O-glucoside	Flavonoids	-	480170	354190	377260	1402800	1336200	1529000	3.52256	1.81662	up
C27H30O15	Luteolin-7-O-neohesperidoside (Lonicerin)	Flavonoids	25694-72-8	672900	635560	727910	182830	196000	195070	0.281825	-1.82713	down
C27H30O15	Luteolin-7-O-rutinoside	Flavonoids	3563-98-2	7358000	8057200	9144600	2375600	2226400	2308100	0.281358	-1.82952	down
C23H26O10	Farrerol-7-O-glucoside	Flavonoids	885044-12-2	525020	438170	503300	126170	164450	120220	0.280152	-1.83572	down
C20H20O7	3,4',5,6,7-Pentamethoxyflavone*	Flavonoids	4472-73-5	113350	150880	122430	37109	32240	38337	0.278503	-1.84423	down
C17H14O7	Quercetin-3',4'-dimethyl ether	Flavonoids	3306-29-4	47884	68857	54818	19312	16190	9839	0.264288	-1.91982	down
C27H30O15	Kaempferol-3-O-robinobioside(Biorobin)	Flavonoids	17297-56-2	10191000	11323000	11256000	2703500	3360900	2590300	0.264104	-1.92082	down
C26H24O10	Tricin-4'-O-syringyl alcohol	Flavonoids	-	55672	51989	61613	14810	14232	14752	0.258717	-1.95056	down
C17H16O6	4',6-Dihydroxy-5,7-dimethoxyflavanone	Flavonoids	6951-57-1	54676	64997	51075	16350	13440	13387	0.25287	-1.98353	down
C18H18O6	5-Hydroxy-7,8,4'-Trimethoxyflavanone*	Flavonoids		55817	63602	48004	11997	15479	13155	0.242685	-2.04284	down
C18H28O10	2,7-Dimethyl-2,4-diene-deca-α,x-diacid 8-O-β-glucoside	Tannins		106600	153850	106450	28560	46474	13843	0.242238	-2.0455	down
C27H30O15	Kaempferol-3-O-rutinoside(Nicotiflorin)	Flavonoids	17650-84-9	3681300	4715700	4352600	978500	935030	1152300	0.240465	-2.0561	down
C21H20O10	Galangin-7-O-glucoside	Flavonoids	-	746310	673490	554320	139490	171730	153490	0.235401	-2.08681	down
C27H32O13	Pinocembrin-7-O-rutinoside*	Flavonoids	118985-31-2	22790	22225	21688	5685	4190	4743.8	0.219163	-2.18993	down
C15H10O3	3-Hydroxyflavone	Flavonoids	577-85-5	213530	301530	196360	46238	60438	45157	0.213422	-2.22822	down
C27H32O13	Pinocembrin-7-O-neohesperidoside*	Flavonoids	13241-31-1	22474	21777	23581	5378.1	3406.1	5376.9	0.208767	-2.26003	down
C26H28O11	Epimedoside C	Flavonoids	55394-98-4	41296	38227	41648	7372.9	7900.6	8882	0.199351	-2.32662	down
C17H16O6	Persicogenin (5,3'-dihydroxy-7,4'-dimethoxyflavanone)	Flavonoids	28590-40-1	110550	141530	125630	15039	24148	24425	0.168415	-2.56991	down
C18H18O6	3-Hydroxy-4',5,7-Trimethoxyflavanone*	Flavonoids	76792-94-4	169000	257430	212400	27580	36277	33128	0.151817	-2.7196	down
C24H26O12	Eupatilin-7-O-glucoside	Flavonoids	-	186870	454890	167770	35765	37253	40356	0.140049	-2.83599	down
C16H12O5	Prunetin (5,4'-Dihydroxy-7-methoxyisoflavone)	Flavonoids	552-59-0	259920	186090	155410	24044	39435	19482	0.137942	-2.85787	down
C33H40O20	Kaempferol-3-O-neohesperidoside-7-O-glucoside	Flavonoids	-	29839	37285	28558	2301.9	3211.3	6911.2	0.129851	-2.94507	down
C21H22O5	3-Hydroxylicochalcone E	Flavonoids	-	447650	515990	570540	38408	26787	46554	0.0728396	-3.77913	down
C20H20O7	Sinensetin (5,6,7,3',4'-pentamethoxyflavone)*	Flavonoids	2306-27-6	100710	107240	115570	5954.8	7474.3	8877.6	0.06895	-3.85831	down
C20H20O8	5-Hydroxy-6,7,8,3',4'-pentamethoxyflavone	Flavonoids	2174-59-6	21560	23795	22686	1318.3	1449.5	1848.9	0.0678517	-3.88147	down
C17H16O5	Portulacanone D	Flavonoids	-	55032	51270	53529	2337.4	2374.2	2552.7	0.0454499	-4.45958	down
C27H32O14	Naringenin-7-O-Neohesperidoside(Naringin)*	Flavonoids	10236-47-2	2076600	2156500	2249500	14451	6438.1	12114	0.00509103	-7.61783	down
C27H32O14	Naringenin-7-O-Rutinoside(Narirutin)*	Flavonoids	14259-46-2	2913900	2945800	2596600	11738	13647	16987	0.0050107	-7.64077	down
C21H22O8	Nobiletin (5,6,7,8,3',4'-Hexamethoxyflavone)	Flavonoids	478-01-3	3646100	3576600	3648100	10996	9197.8	12863	0.00304088	-8.3613	down
C16H12O5	Wogonin (5,7-Dihydroxy-8-Methoxyflavone)	Flavonoids	632-85-9	4467.9	3515.1	2338.5	9	9	9	0.0026159	-8.57848	down
C20H20O7	Tangeretin	Flavonoids	481-53-8	5441200	5486200	5453000	10320	11621	11579	0.00204635	-8.93273	down
C21H20O10	Kaempferol-7-O-rhamnoside	Flavonoids	20196-89-8	4842.4	3521.5	5684.6	9	9	9	0.00192191	-9.02324	down
C22H24O9	3,5,6,7,8,3',4'-Heptamethoxyflavone	Flavonoids	1178-24-1	1126200	1161800	1133600	1257.1	1202.7	1842.9	0.00125751	-9.63521	down
C27H31O16+	Delphinidin-3-O-rutinoside	Flavonoids	15674-58-5	10249	22581	17161	9	9	9	0.000540097	-10.8545	down
C27H32O15	Eriodictyol-7-O-Rutinoside (Eriocitrin)	Flavonoids	13463-28-0	20561	17714	17103	9	9	9	0.000487558	-11.0021	down
C39H50O23	Natsudaidain-3-O-(5'-glucosyl-3-hydroxy-3-methylglutarate)glucoside	Flavonoids	-	16993	22655	17615	9	9	9	0.000471509	-11.0504	down
C16H14O6	Homoeriodictyol	Flavonoids	446-71-9	18924	19918	23934	9	9	9	0.000430101	-11.183	down
C19H18O7	Altisin	Flavonoids	-	22316	20532	23055	9	9	9	0.000409693	-11.2532	down
C19H18O6	5,7,3',4'-Tetramethoxyflavone*	Flavonoids	855-97-0	24097	21373	22106	9	9	9	0.00039955	-11.2893	down
C19H18O6	5,7,8,4'-Tetramethoxyflavone*	Flavonoids	6601-66-7	49304	50634	51674	9	9	9	0.000178086	-12.4551	down
C21H22O9	Monohydroxy-hexamethoxyflavone	Flavonoids	-	53432	53078	53567	9	9	9	0.000168669	-12.5335	down
C29H32O17	Limocitrin-3-O-(3-hydroxy-3-methylglutarate)glucoside	Flavonoids	-	78710	75528	66893	9	9	9	0.0001221	-12.9997	down
C20H20O7	Isosinensetin*	Flavonoids	17290-70-9	83990	90538	85609	9	9	9	0.000103791	-13.234	down
C19H18O6	5,6,7,4'-Tetramethoxyflavone*	Flavonoids	1168-42-9	171830	178090	176350	9	9	9	5.13045e-05	-14.2506	down
C33H40O18	Natsudaidain-3-O-(3-hydroxy-3-methylglutarate)glucoside	Flavonoids	-	374440	369120	365620	9	9	9	2.43423e-05	-15.3262	down
C28H34O15	Hesperetin-7-O-neohesperidoside(Neohesperidin)*	Flavonoids	13241-33-3	5641900	6071000	6390100	9	9	9	1.49147e-06	-19.3548	down
C28H34O15	Hesperetin-7-O-rutinoside (Hesperidin)*	Flavonoids	520-26-3	6638600	5530600	6380600	9	9	9	1.45554e-06	-19.39	down
-	lutein myristate	Carotenoids	-	0.15	0.206	0.214	0.742	0.864	0.776	4.17895	2.06314	up
C68H108O4	lutein dimyristate	Carotenoids	86853-02-3	0.0742	0.0706	0.056	1.56	1.42	1.46	22.1116	4.46673	up
-	lutein dilaurate	Carotenoids	-	0.00522	0.00536	0.00412	0.105	0.0896	0.12	21.4014	4.41963	up
-	violaxanthin dibutyrate	Carotenoids	-	0.0132	0.0115	0.00908	0.07	0.0624	0.0634	5.79633	2.53514	up
C40H56O2	Lutein	Carotenoids	127-40-2	119	139	128	65.8	61.8	63	0.493782	-1.01805	down
-	β-cryptoxanthin myristate	Carotenoids	-	0.346	0.302	0.404	1.67	1.37	1.41	4.23004	2.08067	up
C40H56O	α-Cryptoxanthin	Carotenoids	24480-38-4	0.33	0.384	0.318	0.182	0.168	0.155	0.489341	-1.03109	down
C39H54	α-Carotene	Carotenoids	7488-99-5	7.38	8.44	7.98	3.7	3.42	3.96	0.465546	-1.103	down
-	neochrome palmitate	Carotenoids	-	1.62	1.79	1.62	3.9	3.86	3.8	2.29821	1.20051	up
-	violaxanthin-myristate-oleate	Carotenoids	-	0.0304	0.027	0.0262	0.0578	0.0672	0.051	2.10526	1.074	up
C40H56O4	Neoxanthin	Carotenoids	14660-91-4	12.5	13.5	12.9	5.54	5.28	5.22	0.412339	-1.2781	down
C40H56O4	Violaxanthin	Carotenoids	126-29-4	4.56	5.5	5.04	1.99	1.82	1.84	0.374172	-1.41823	down
-	lutein palmitate	Carotenoids	-	0.0528	0.0704	0.0544	0.12	0.131	0.135	2.17342	1.11997	up

## Sheet: YTM-B vs. RTM-B
Supplementary Table 4 DAMs of different comparisons.
Formula	Compounds	Class I	CAS	R2-1	R2-2	R2-3	Y2-1	Y2-2	Y2-3	Fold_Change	LogFC	Type
C21H20O10	5,7,4'-Trihydroxyisoflavone-7-O-galactoside	Flavonoids	-	9	9	9	243830	218410	199960	24525.9	14.582	up
C23H16O11	Isorhamnetin-3-O-gallate	Flavonoids	-	9	9	9	155420	89023	113830	13269.4	13.6958	up
C21H20O10	Sophoricoside	Flavonoids	152-95-4	9	9	9	26481	27401	22554	2830.96	11.4671	up
C33H40O21	Quercetin-3-O-rutinoside-7-O-glucoside	Flavonoids	-	9	9	9	6031.5	7400.5	7007	757	9.56415	up
C21H20O10	Kaempferol-7-O-rhamnoside	Flavonoids	20196-89-8	9	9	9	3511.3	2462.6	4177.8	375.989	8.55455	up
C21H22O10	Naringenin-7-O-glucoside (Prunin)	Flavonoids	529-55-5	30714	28207	33253	357000	366050	393580	12.1144	3.59865	up
C26H28O17	Gossypetin-3-O-glucoside-8-O-xyloside	Flavonoids	-	1723100	1524100	1690600	17241000	16305000	14377000	9.70533	3.27878	up
C23H26O11	Persicoside	Flavonoids	28978-03-2	9313.9	9329.4	7253.3	85601	82775	82919	9.70378	3.27855	up
C13H16O10	6-O-Galloyl-glucose*	Tannins	13186-19-1	169500	168110	166940	1612900	1550600	1496100	9.23516	3.20714	up
C21H20O10	4',5-Dihydroxyisoflavone-7-O-galactoside*	Flavonoids	-	19736	34080	25715	225230	241300	197900	8.35435	3.06253	up
C27H32O16	Eriodictyol-8-C-glucoside-4'-O-glucoside	Flavonoids	-	11095	16007	8418.1	81850	107360	99011	8.11431	3.02047	up
C15H14O7	Epigallocatechin*	Flavonoids	970-74-1	118930	134780	115520	1093800	1013000	884970	8.10273	3.01841	up
C15H14O7	Gallocatechin*	Flavonoids	970-73-0	226520	221260	205080	1379900	1259800	1492100	6.32877	2.66192	up
C27H30O17	Quercetin-3-O-(2''-O-galactosyl)glucoside	Flavonoids	56782-99-1	86228	95892	75994	539510	516980	487560	5.98205	2.58064	up
C27H31O16+	Cyanidin-3-O-(2''-O-glucosyl)glucoside	Flavonoids	38820-68-7	73352	69920	77777	440080	427800	424450	5.84635	2.54754	up
C27H31O16+	Cyanidin-3,5-O-diglucoside (Cyanin)	Flavonoids	2611-67-8	84697	88944	97440	535390	549340	436130	5.61035	2.48809	up
C27H31O16+	Petunidin-3-O-glucoside-5-O-arabinoside	Flavonoids	-	74272	75729	73361	414710	420930	380520	5.44479	2.44488	up
C26H28O16	Quercetin-3-O-sambubioside	Flavonoids	83048-35-5	3793700	3552600	3765300	19381000	20156000	19540000	5.3167	2.41053	up
C26H28O16	Quercetin-3-O-xylosyl(1→2)glucoside	Flavonoids	-	3741400	3762700	3839800	19256000	20951000	19288000	5.24467	2.39085	up
C26H28O16	Quercetin-3-O-apiosyl(1→2)galactoside	Flavonoids	-	3806000	3126200	3849500	19976000	18885000	16321000	5.11812	2.35561	up
C21H20O11	Kaempferol-4'-O-glucoside	Flavonoids	-	246810	392120	421250	1844200	1402600	1921000	4.87446	2.28524	up
C30H18O10	Amentoflavone	Flavonoids	1617-53-4	239690	137020	165250	914440	826340	762850	4.61958	2.20776	up
C17H16O6	4',6-Dihydroxy-5,7-dimethoxyflavanone	Flavonoids	6951-57-1	34080	36763	41179	5459.1	6903.9	8101.7	0.182685	-2.45257	down
C15H10O3	3-Hydroxyflavone	Flavonoids	577-85-5	128070	149040	186230	31616	24962	25871	0.177945	-2.4905	down
C17H16O6	Persicogenin (5,3'-dihydroxy-7,4'-dimethoxyflavanone)	Flavonoids	28590-40-1	70840	84525	79181	11352	10508	11672	0.142966	-2.80626	down
C20H20O8	5-Hydroxy-6,7,8,3',4'-pentamethoxyflavone	Flavonoids	2174-59-6	11197	12155	8993.9	1537.5	1168.9	1531.9	0.131031	-2.93203	down
C18H18O6	3-Hydroxy-4',5,7-Trimethoxyflavanone*	Flavonoids	76792-94-4	130390	137430	136190	14072	11908	15485	0.102634	-3.28443	down
C21H22O5	3-Hydroxylicochalcone E	Flavonoids	-	274660	288960	269950	21320	19480	24179	0.0779527	-3.68126	down
C20H20O7	Sinensetin (5,6,7,3',4'-pentamethoxyflavone)*	Flavonoids	2306-27-6	65066	50950	55811	4646.8	2729.7	3340.6	0.0623715	-4.00297	down
C27H32O14	Naringenin-7-O-Neohesperidoside(Naringin)*	Flavonoids	10236-47-2	744890	549710	750640	6758.3	4609.2	6425.9	0.00869991	-6.84478	down
C27H32O14	Naringenin-7-O-Rutinoside(Narirutin)*	Flavonoids	14259-46-2	965350	977390	933890	6746	5153.5	7347	0.00669064	-7.22364	down
C20H20O7	Tangeretin	Flavonoids	481-53-8	1729700	1875500	1812300	10198	9774.2	9411.3	0.00542381	-7.52648	down
C21H22O8	Nobiletin (5,6,7,8,3',4'-Hexamethoxyflavone)	Flavonoids	478-01-3	1622200	1675100	1642900	8747.3	9109.8	8082.1	0.00525064	-7.57329	down
C16H14O6	Homoeriodictyol	Flavonoids	446-71-9	5146.6	9	4610.8	9	9	9	0.00276458	-8.49872	down
C27H32O15	Eriodictyol-7-O-Rutinoside (Eriocitrin)	Flavonoids	13463-28-0	3606.2	6237.7	5785.6	9	9	9	0.0017275	-9.1771	down
C22H24O9	3,5,6,7,8,3',4'-Heptamethoxyflavone	Flavonoids	1178-24-1	530380	572630	541080	962.29	684.62	1140.5	0.00169541	-9.20415	down
C19H18O6	5,7,3',4'-Tetramethoxyflavone*	Flavonoids	855-97-0	6838.2	10425	7849.3	9	9	9	0.00107516	-9.86123	down
C27H32O13	Pinocembrin-7-O-rutinoside*	Flavonoids	118985-31-2	7172.9	7254.9	12396	9	9	9	0.00100657	-9.95634	down
C30H26O14	Quercetin-3-O-(2''-p-Coumaroyl)glucoside	Flavonoids	-	8950.2	7829.4	10739	9	9	9	0.000981155	-9.99323	down
C27H31O16+	Delphinidin-3-O-rutinoside	Flavonoids	15674-58-5	8496	7120.3	10574	9	9	9	0.00103092	-10	down
C27H32O13	Pinocembrin-7-O-neohesperidoside*	Flavonoids	13241-31-1	13648	7892.1	6997.8	9	9	9	0.00094611	-10.0457	down
C19H18O7	Altisin	Flavonoids	-	9367.1	9200.6	11800	9	9	9	0.000889103	-10.1354	down
C19H18O6	5,7,8,4'-Tetramethoxyflavone*	Flavonoids	6601-66-7	20172	25711	22587	9	9	9	0.000394333	-11.3083	down
C21H22O9	Monohydroxy-hexamethoxyflavone	Flavonoids	-	24225	26756	25051	9	9	9	0.000355114	-11.4594	down
C17H16O5	Portulacanone D	Flavonoids	-	25204	32666	30496	9	9	9	0.000305547	-11.6763	down
C17H14O7	Quercetin-3',4'-dimethyl ether	Flavonoids	3306-29-4	53077	41609	27390	9	9	9	0.000221174	-12.1425	down
C39H50O23	Natsudaidain-3-O-(5'-glucosyl-3-hydroxy-3-methylglutarate)glucoside	Flavonoids	-	46093	43452	39076	9	9	9	0.000209919	-12.2179	down
C20H20O7	Isosinensetin*	Flavonoids	17290-70-9	47938	54017	51572	9	9	9	0.000175865	-12.4732	down
C29H32O17	Limocitrin-3-O-(3-hydroxy-3-methylglutarate)glucoside	Flavonoids	-	57265	47451	50494	9	9	9	0.000173958	-12.489	down
C19H18O6	5,6,7,4'-Tetramethoxyflavone*	Flavonoids	1168-42-9	75548	79391	74298	9	9	9	0.000117782	-13.0516	down
C33H40O18	Natsudaidain-3-O-(3-hydroxy-3-methylglutarate)glucoside	Flavonoids	-	340010	324190	304020	9	9	9	2.78862e-05	-15.1301	down
C28H34O15	Hesperetin-7-O-neohesperidoside(Neohesperidin)*	Flavonoids	13241-33-3	1191100	1180100	1071500	9	9	9	7.84268e-06	-16.9602	down
C28H34O15	Hesperetin-7-O-rutinoside (Hesperidin)*	Flavonoids	520-26-3	1121900	1209600	1136600	9	9	9	7.78524e-06	-16.9708	down
-	lutein distearate	Carotenoids	-	0.0136	0.0104	0.0118	0.132	0.128	0.146	11.3408	3.50345	up
C68H108O4	lutein dimyristate	Carotenoids	86853-02-3	1.14	1.11	1.04	9.1	8.66	9.46	8.27356	3.04851	up
C72H116O4	lutein dipalmitate	Carotenoids	547-17-1	0.0358	0.0334	0.0384	0.172	0.168	0.212	5.13011	2.35899	up
-	lutein dilaurate	Carotenoids	-	0.0896	0.0746	0.097	0.36	0.37	0.358	4.16539	2.05845	up
-	lutein myristate	Carotenoids	-	0.838	0.806	0.766	1.97	1.93	1.93	2.41909	1.27446	up
C40H56O2	Lutein	Carotenoids	127-40-2	62.4	62	61.6	26.2	25.8	28.2	0.431183	-1.21363	down
C40H56O4	Neoxanthin	Carotenoids	14660-91-4	4.66	4.68	4.34	1.84	1.79	1.91	0.404971	-1.30411	down

## Sheet: YTM-R vs. RTM-R
Supplementary Table 4 DAMs of different comparisons.
Formula	Compounds	Class I	CAS	R3-1	R3-2	R3-3	Y3-1	Y3-2	Y3-3	Fold_Change	LogFC	Type
C23H16O11	Isorhamnetin-3-O-gallate	Flavonoids	-	9	9	9	54848	97202	97215	9232.04	13.1724	up
C27H26O11	Salcolin B	Flavonoids	-	9	9	9	13410	17684	17730	1808.3	10.8204	up
C30H26O14	Quercetin-3-O-(6''-p-Coumaroyl)galactoside	Flavonoids	-	9	9	9	6371.6	17480	14986	1438.43	10.4903	up
C20H18O10	Kaempferol-3-O-arabinoside	Flavonoids	-	9	9	9	7646.6	8776.5	9886.6	974.433	9.92842	up
C24H24O13	Naringenin-7-O-(6''-malonyl)glucoside	Flavonoids	-	9	9	9	9013.7	6875.2	6797.5	840.237	9.71465	up
C30H26O13	Kaempferol-3-O-(2''-p-Coumaroyl)glucoside	Flavonoids	137018-32-7	9	9	9	3956.4	4076	3944.7	443.596	8.7931	up
C29H35O17+	Malvidin-3,5-di-O-glucoside (Malvin)	Flavonoids	-	9	9	9	4036.4	4956.6	2912.8	440.956	8.78449	up
C17H14O5	5-Hydroxy-6,7-dimethoxyflavone	Flavonoids	740-33-0	9	9	9	2554.8	2674.6	2185.7	274.633	8.10136	up
C23H26O11	Persicoside	Flavonoids	28978-03-2	6658.2	10471	4479.3	66042	83656	62017	9.79776	3.29245	up
C27H26O11	Salcolin A	Flavonoids	-	2277.3	3536.4	3470.1	20114	30160	26404	8.25933	3.04603	up
C15H14O5	Epiafzelechin*	Flavonoids	24808-04-6	7981	8312.9	7982.8	47074	80162	60902	7.74974	2.95415	up
C26H28O17	Gossypetin-3-O-glucoside-8-O-xyloside	Flavonoids	-	1170900	1409500	1242600	8650500	9343800	8142300	6.83667	2.77329	up
C27H26O11	Tricin-4'-O-guaiacylglycerol	Flavonoids	-	3097.4	2796.9	2749.9	9451.9	22144	21696	6.16505	2.62411	up
C27H30O17	Quercetin-3-O-(2''-O-galactosyl)glucoside	Flavonoids	56782-99-1	48304	75807	32671	273130	283510	293010	5.41931	2.43811	up
C13H16O10	6-O-Galloyl-glucose*	Tannins	13186-19-1	214710	226460	195100	1122700	1253100	971320	5.26053	2.39521	up
C23H24O13	Syringetin-7-O-glucoside	Flavonoids	-	119390	127680	118110	575560	654200	652730	5.15496	2.36596	up
C26H28O16	Quercetin-3-O-sambubioside	Flavonoids	83048-35-5	2362300	2198900	2223500	11424000	12510000	9603900	4.94317	2.30544	up
C21H22O10	Naringenin-7-O-glucoside (Prunin)	Flavonoids	529-55-5	38141	54908	49558	236870	262690	154330	4.58526	2.197	up
C26H28O16	Quercetin-3-O-apiosyl(1→2)galactoside	Flavonoids	-	2312200	2336500	2209900	10822000	10633000	9909500	4.57302	2.19315	up
C34H42O22	Limocitrin-3-O-sophoroside-7-O-arabinoside	Flavonoids	-	4188.9	10931	9176.4	36593	36687	36636	4.52398	2.17759	up
C27H32O16	Eriodictyol-8-C-glucoside-4'-O-glucoside	Flavonoids	-	18683	7075.7	6012.2	44694	35689	61913	4.47882	2.16312	up
C26H28O16	Quercetin-3-O-xylosyl(1→2)glucoside	Flavonoids	-	2386000	2263500	2271200	9753600	10336000	9767600	4.31419	2.10909	up
C27H30O15	Kaempferol-3-O-neohesperidoside	Flavonoids	32602-81-6	7676800	7721000	8539200	1968200	2129700	1697700	0.242119	-2.04621	down
C27H30O15	Kaempferol-3-O-robinobioside(Biorobin)	Flavonoids	17297-56-2	4650900	3857600	4112100	1074400	1083100	885190	0.241089	-2.05236	down
C17H16O6	4',6-Dihydroxy-5,7-dimethoxyflavanone	Flavonoids	6951-57-1	8794.3	9384	8639.3	1217.3	2904.8	2228.4	0.236803	-2.07824	down
C27H30O15	Luteolin-7-O-neohesperidoside (Lonicerin)	Flavonoids	25694-72-8	335660	276740	276320	79542	85216	45237	0.236289	-2.08137	down
C23H24O11	O-MethylChrysoeriol-5-O-glucoside	Flavonoids	-	94575	77316	90770	18592	24643	18097	0.233502	-2.09849	down
C27H30O15	Kaempferol-3-O-rutinoside(Nicotiflorin)	Flavonoids	17650-84-9	1668900	1539300	1587200	387620	393020	332930	0.232216	-2.10646	down
C20H20O7	3,4',5,6,7-Pentamethoxyflavone*	Flavonoids	4472-73-5	32862	30208	29665	8491.6	7507.7	5318.1	0.229874	-2.12108	down
C18H18O6	3-Hydroxy-4',5,7-Trimethoxyflavanone*	Flavonoids	76792-94-4	49422	51784	46028	13279	9390.5	10682	0.22652	-2.14229	down
C20H20O8	5-Hydroxy-6,7,8,3',4'-pentamethoxyflavone	Flavonoids	2174-59-6	10345	8510.2	12768	1815.2	2194.2	2191.3	0.196081	-2.35048	down
C33H40O20	Kaempferol-3-O-neohesperidoside-7-O-glucoside	Flavonoids	-	40925	60228	46796	10503	6895.4	7351	0.167283	-2.57963	down
C17H16O6	Persicogenin (5,3'-dihydroxy-7,4'-dimethoxyflavanone)	Flavonoids	28590-40-1	41280	46859	58053	7201.5	5983.5	7153	0.139118	-2.84561	down
C15H10O3	3-Hydroxyflavone	Flavonoids	577-85-5	108360	73737	85069	11138	9524	12845	0.125416	-2.9952	down
C20H20O7	Sinensetin (5,6,7,3',4'-pentamethoxyflavone)*	Flavonoids	2306-27-6	38981	47894	40233	3138.2	3822.3	4855.1	0.0929572	-3.42729	down
C21H22O5	3-Hydroxylicochalcone E	Flavonoids	-	179950	229450	204820	16529	20062	14594	0.0833333	-3.58496	down
C27H32O13	Pinocembrin-7-O-rutinoside*	Flavonoids	118985-31-2	7512.2	11061	8817.8	9	1882.8	9	0.0693951	-3.84902	down
C17H14O7	5,7-Dihydroxy-2'-methoxy-3',4'-methyleneoxydihydroisoflavone	Flavonoids	-	667710	279530	476300	24343	30994	34964	0.0634341	-3.9786	down
C17H14O7	Rhamnazin (3,4',5-Trihydroxy-3',7-dimethoxyflavone)	Flavonoids	552-54-5	251800	86854	161680	7098.1	6200.1	9043.4	0.0446534	-4.48509	down
C20H20O7	Tangeretin	Flavonoids	481-53-8	2058300	2449100	2638400	12487	11442	10190	0.00477469	-7.71038	down
C21H22O8	Nobiletin (5,6,7,8,3',4'-Hexamethoxyflavone)	Flavonoids	478-01-3	2908900	3395900	3363700	13099	11319	9820	0.00354119	-8.14155	down
C16H14O6	Homoeriodictyol	Flavonoids	446-71-9	5000.8	3690.9	2403.4	9	9	9	0.00243351	-8.68275	down
C28H34O15	Hesperetin-7-O-neohesperidoside(Neohesperidin)*	Flavonoids	13241-33-3	1923400	2584800	2538200	6932.5	3103.7	2759.4	0.00181591	-9.10509	down
C27H32O14	Naringenin-7-O-Rutinoside(Narirutin)*	Flavonoids	14259-46-2	2588400	3952800	3345100	8335	5938.2	2987	0.00174587	-9.16184	down
C28H34O15	Hesperetin-7-O-rutinoside (Hesperidin)*	Flavonoids	520-26-3	1883400	2629900	2566000	5822.2	3663.7	2096.4	0.00163608	-9.25554	down
C27H32O14	Naringenin-7-O-Neohesperidoside(Naringin)*	Flavonoids	10236-47-2	2403200	3263500	2527100	5387.8	4547.4	2286.2	0.00149154	-9.38898	down
C19H18O7	Altisin	Flavonoids	-	5359.3	6692.4	7065.6	9	9	9	0.00141233	-9.4677	down
C22H24O9	3,5,6,7,8,3',4'-Heptamethoxyflavone	Flavonoids	1178-24-1	757960	895430	909790	1305	927.4	739.76	0.00115956	-9.75221	down
C27H31O16+	Delphinidin-3-O-rutinoside	Flavonoids	15674-58-5	9725	8501	10496	9	9	9	0.000940046	-10.055	down
C27H32O13	Pinocembrin-7-O-neohesperidoside*	Flavonoids	13241-31-1	8472.2	12992	13334	9	9	9	0.000775902	-10.3318	down
C17H16O5	Portulacanone D	Flavonoids	-	15853	19187	16448	9	9	9	0.000524394	-10.8971	down
C17H14O7	Quercetin-3',4'-dimethyl ether	Flavonoids	3306-29-4	19800	27933	10217	9	9	9	0.000465919	-11.0676	down
C21H22O9	Monohydroxy-hexamethoxyflavone	Flavonoids	-	18617	23843	23842	9	9	9	0.000407228	-11.2619	down
C27H32O15	Eriodictyol-7-O-Rutinoside (Eriocitrin)	Flavonoids	13463-28-0	18882	32690	25789	9	9	9	0.000349013	-11.4844	down
C19H18O6	5,7,3',4'-Tetramethoxyflavone*	Flavonoids	855-97-0	26143	30896	29949	9	9	9	0.000310388	-11.6536	down
C19H18O6	5,7,8,4'-Tetramethoxyflavone*	Flavonoids	6601-66-7	49494	62622	64117	9	9	9	0.000153206	-12.6722	down
C20H20O7	Isosinensetin*	Flavonoids	17290-70-9	133920	159890	172760	9	9	9	5.78691e-05	-14.0768	down
C39H50O23	Natsudaidain-3-O-(5'-glucosyl-3-hydroxy-3-methylglutarate)glucoside	Flavonoids	-	134130	197900	165870	9	9	9	5.42278e-05	-14.1706	down
C29H32O17	Limocitrin-3-O-(3-hydroxy-3-methylglutarate)glucoside	Flavonoids	-	168030	182550	180390	9	9	9	5.08503e-05	-14.2634	down
C19H18O6	5,6,7,4'-Tetramethoxyflavone*	Flavonoids	1168-42-9	167950	206750	209480	9	9	9	4.62186e-05	-14.4012	down
C33H40O18	Natsudaidain-3-O-(3-hydroxy-3-methylglutarate)glucoside	Flavonoids	-	780640	1101700	947440	9	9	9	9.54138e-06	-16.6774	down
C72H116O4	lutein dipalmitate	Carotenoids	547-17-1	-0.0512	-0.0392	-0.0456	0.128	0.15	0.156	3.19118	1.67409	up
C68H108O4	lutein dimyristate	Carotenoids	86853-02-3	2.9	1.96	2.34	7.04	5.86	7.1	2.77778	1.47393	up
-	lutein distearate	Carotenoids	-	0.0177	0.014	0.0172	0.0392	0.0354	0.0464	2.47444	1.3071	up
C40H56O2	Lutein	Carotenoids	127-40-2	6.84	4.96	5.88	3	2.26	2.8	0.455882	-1.13327	down
C40H56O	β-Cryptoxanthin	Carotenoids	472-70-8	1.47	0.892	1.06	0.326	0.24	0.25	0.238457	-2.0682	down
-	violaxanthin laurate	Carotenoids	-	0.00492	0.00494	0.00346	0.00824	0.00798	0.0108	2.02853	1.02043	up

## Sheet: PTM-FA vs. RTM-FA
Supplementary Table 4 DAMs of different comparisons.
Formula	Compounds	Class I	CAS	R1-1	R1-2	R1-3	P1-1	P1-2	P1-3	Fold_Change	LogFC	Type
C21H20O9	Chrysin-7-O-glucoside	Flavonoids	31025-53-3	9	9	9	312910	311370	275830	33337.4	15.0249	up
C30H26O14	Quercetin-3-O-(2''-p-Coumaroyl)glucoside	Flavonoids	-	9	9	9	35890	26386	23898	3191.63	11.6401	up
C16H12O5	Acacetin	Flavonoids	480-44-4	9	9	9	13114	15000	14908	1593.41	10.6379	up
C38H32O15	8''-O-Glucosyl-isoginkgetin	Flavonoids	-	9	9	9	9685.6	9307.6	10597	1095.93	10.0979	up
C21H22O10	Isosalipurposide (Phlorizin Chalcone)	Flavonoids	4547-85-7	65988	60997	64988	2253.9	11473	6312.2	0.104385	-3.26001	down
C21H22O11	Aromadendrin-7-O-glucoside	Flavonoids	28189-90-4	2129500	2106000	2060100	204970	199020	247400	0.103468	-3.27275	down
C15H12O7	Dihydroquercetin(Taxifolin)	Flavonoids	480-18-2	142790	143080	149330	13902	13265	12651	0.0914936	-3.45019	down
C13H16O10	6-O-Galloyl-glucose*	Tannins	13186-19-1	449150	432160	473500	39752	51431	22485	0.0838996	-3.57519	down
C20H20O8	5-Hydroxy-6,7,8,3',4'-pentamethoxyflavone	Flavonoids	2174-59-6	21560	23795	22686	1879.9	2004	1775.5	0.0831763	-3.58768	down
C21H22O10	Butin-7-O-glucoside	Flavonoids	-	134960	131110	134430	8867.1	11384	9017.2	0.0730794	-3.77439	down
C23H22O12	Quercetin-3-O-(2''-acetyl)rhamnoside	Flavonoids	-	596560	541700	536740	39361	39146	37999	0.0695558	-3.84568	down
C33H40O21	Quercetin-3-O-glucosyl(1→3)rhamnosyl(1→6)Galactoside	Flavonoids	134953-93-8	48326	55868	56925	4140.4	3493.4	3174.6	0.0670833	-3.8979	down
C45H38O18	Catechin-catechin-catechin	Flavonoids	-	42383	37543	42536	1579	3613.7	2962	0.0665896	-3.90856	down
C21H22O10	Naringenin-4'-O-glucoside	Flavonoids	-	145450	140570	141410	6676.9	11690	10055	0.0664949	-3.91061	down
C30H26O13	Biondnoid I	Flavonoids	142750-32-1	1351800	2418500	1438700	75889	171530	52909	0.0576556	-4.1164	down
C27H30O14	Kaempferol-3,7-O-dirhamnoside (Kaempferitrin)	Flavonoids	482-38-2	98443	90573	103750	5986.4	2635.9	7153.8	0.0538864	-4.21394	down
C21H24O11	Epicatechin glucoside	Flavonoids	-	1731800	1753200	1652200	88013	82517	100790	0.0528148	-4.24291	down
C45H38O18	Procyanidin C2	Tannins	37064-31-6	39604	41107	41086	2190.5	1732.3	1587.1	0.0452384	-4.46631	down
C30H26O12	Procyanidin B2	Tannins	29106-49-8	1510100	1267900	1035000	60462	52017	57539	0.044589	-4.48717	down
C27H31O14+	Pelargonidin-3-O-rutinoside	Flavonoids	-	283940	302020	340790	14149	14353	10409	0.0419865	-4.57393	down
C30H26O13	Kaempferol-3-O-(6''-p-coumaroyl)glucoside (Tiliroside)	Flavonoids	20316-62-5	2537200	3944400	2513500	90995	222020	50727	0.0404378	-4.62815	down
C28H34O14	Poncirin (Isosakuranetin-7-O-neohesperidoside)	Flavonoids	14941-08-3	2082700	3285700	2160600	90836	156200	47194	0.0390796	-4.67744	down
C21H22O5	3-Hydroxylicochalcone E	Flavonoids	-	447650	515990	570540	23822	18433	13535	0.0363647	-4.78132	down
C30H26O12	Procyanidin B1	Tannins	20315-25-7	669140	611520	619080	19743	20102	19395	0.0311832	-5.00309	down
C27H31O15+	Pelargonidin-3,5-O-diglucoside	Flavonoids	17334-58-6	78210	77628	74460	1758.1	2590.3	2808.9	0.0310784	-5.00794	down
C20H20O7	Sinensetin (5,6,7,3',4'-pentamethoxyflavone)*	Flavonoids	2306-27-6	100710	107240	115570	3420.4	2111.4	3046	0.026514	-5.2371	down
C15H14O6	Catechin*	Flavonoids	154-23-4	1229800	1068900	1196000	29916	30686	31937	0.0264798	-5.23896	down
C27H30O17	Gossypetin-3-O-rutinoside	Flavonoids	-	4917900	5928600	5264900	96073	166050	123180	0.0239149	-5.38594	down
C21H20O10	Galangin-7-O-glucoside	Flavonoids	-	746310	673490	554320	21142	7980.2	16424	0.0230716	-5.43774	down
C22H24O12	3',5',5,7-Tetrahydroxy-4'-methoxyflavanone-3'-O-glucoside	Flavonoids	-	3353300	3362300	3673800	94898	56456	21610	0.0166481	-5.9085	down
C21H20O13	Gossypetin-3-O-glucoside	Flavonoids	-	3030000	3454400	3401500	49988	59864	44198	0.0155828	-6.0039	down
C15H12O6	Eriodictyol (5,7,3',4'-Tetrahydroxyflavanone)	Flavonoids	552-58-9	219940	233260	223440	2628.4	3524.2	3160.8	0.0137642	-6.18294	down
C21H20O13	Myricetin-3-O-glucoside	Flavonoids	19833-12-6	3352900	3470200	3492500	51677	58123	30889	0.0136385	-6.19617	down
C29H24O12	Theaflavin	Tannins	4670-05-7	427750	531990	485610	4751.9	6292.6	7207.6	0.0126282	-6.30721	down
C26H28O17	Gossypetin-3-O-glucoside-8-O-xyloside	Flavonoids	-	4157400	4092600	3142400	47011	44950	49482	0.0124156	-6.33171	down
C15H14O7	Epigallocatechin*	Flavonoids	970-74-1	2018800	1945700	2005400	23687	24493	22438	0.011829	-6.40153	down
C27H31O15+	Cyanidin-3-O-rutinoside (Keracyanin)	Flavonoids	28338-59-2	556160	539180	612610	4491.4	9458.1	4658	0.0108946	-6.52024	down
C27H32O14	Naringenin-7-O-Neohesperidoside(Naringin)*	Flavonoids	10236-47-2	2076600	2156500	2249500	24292	23289	22657	0.0108349	-6.52818	down
C27H30O15	5,7-Dihydroxy-4-methoxyflavone-3-O-xylose-(1-6)-glucose	Flavonoids	-	939060	878460	817990	10652	9181	7676.4	0.010438	-6.58201	down
C27H32O14	Naringenin-7-O-Rutinoside(Narirutin)*	Flavonoids	14259-46-2	2913900	2945800	2596600	24245	29251	28678	0.00971749	-6.6852	down
C15H14O7	Gallocatechin*	Flavonoids	970-73-0	3601400	3622200	3325400	28786	30681	23479	0.00786293	-6.99072	down
C15H14O6	Epicatechin*	Flavonoids	490-46-0	3320700	3458600	3008300	25019	15887	23386	0.00656872	-7.25017	down
C30H26O12	Procyanidin B3	Tannins	23567-23-9	771070	863350	703330	1982.4	2639.7	3905.7	0.00364787	-8.09873	down
C21H22O8	Nobiletin (5,6,7,8,3',4'-Hexamethoxyflavone)	Flavonoids	478-01-3	3646100	3576600	3648100	13012	9029.4	10695	0.00301141	-8.37535	down
C17H14O5	5-Hydroxy-6,7-dimethoxyflavone	Flavonoids	740-33-0	3369.9	3687	2958.2	9	9	9	0.00269593	-8.535	down
C20H20O7	Tangeretin	Flavonoids	481-53-8	5441200	5486200	5453000	13970	13732	13931	0.00254164	-8.62003	down
C34H42O22	Limocitrin-3-O-sophoroside-7-O-arabinoside	Flavonoids	-	9671	4845.4	7943.6	9	9	9	0.00120214	-9.70018	down
C22H24O9	3,5,6,7,8,3',4'-Heptamethoxyflavone	Flavonoids	1178-24-1	1126200	1161800	1133600	1029.7	860.37	819.86	0.000792007	-10.3022	down
C30H26O14	Quercetin-3-O-(6''-p-Coumaroyl)galactoside	Flavonoids	-	14910	13474	12241	9	9	9	0.000664615	-10.5552	down
C27H32O16	Eriodictyol-8-C-glucoside-4'-O-glucoside	Flavonoids	-	15200	16320	18043	9	9	9	0.000544761	-10.8421	down
C27H31O16+	Delphinidin-3-O-rutinoside	Flavonoids	15674-58-5	10249	22581	17161	9	9	9	0.000540097	-10.8545	down
C27H32O15	Eriodictyol-7-O-Rutinoside (Eriocitrin)	Flavonoids	13463-28-0	20561	17714	17103	9	9	9	0.000487558	-11.0021	down
C39H50O23	Natsudaidain-3-O-(5'-glucosyl-3-hydroxy-3-methylglutarate)glucoside	Flavonoids	-	16993	22655	17615	9	9	9	0.000471509	-11.0504	down
C16H14O6	Homoeriodictyol	Flavonoids	446-71-9	18924	19918	23934	9	9	9	0.000430101	-11.183	down
C19H18O7	Altisin	Flavonoids	-	22316	20532	23055	9	9	9	0.000409693	-11.2532	down
C19H18O6	5,7,3',4'-Tetramethoxyflavone*	Flavonoids	855-97-0	24097	21373	22106	9	9	9	0.00039955	-11.2893	down
C45H38O21	Gallocatechin-gallocatechin-gallocatechin	Tannins	-	19617	27553	26593	9	9	9	0.000366037	-11.4157	down
C45H38O18	Procyanidin C1	Tannins	37064-30-5	44681	43546	36450	9	9	9	0.00021656	-12.1729	down
C19H18O6	5,7,8,4'-Tetramethoxyflavone*	Flavonoids	6601-66-7	49304	50634	51674	9	9	9	0.000178086	-12.4551	down
C21H22O9	Monohydroxy-hexamethoxyflavone	Flavonoids	-	53432	53078	53567	9	9	9	0.000168669	-12.5335	down
C29H32O17	Limocitrin-3-O-(3-hydroxy-3-methylglutarate)glucoside	Flavonoids	-	78710	75528	66893	9	9	9	0.0001221	-12.9997	down
C20H20O7	Isosinensetin*	Flavonoids	17290-70-9	83990	90538	85609	9	9	9	0.000103791	-13.234	down
C45H38O19	Gallocatechin-catechin-catechin	Tannins	-	88322	97307	104110	9	9	9	9.31873e-05	-13.3895	down
C45H38O20	Gallocatechin-gallocatechin-catechin	Tannins	-	99206	101710	105110	9	9	9	8.82278e-05	-13.4684	down
C30H26O12	Procyanidin B4	Tannins	29106-51-2	123360	110210	101300	9	9	9	8.06283e-05	-13.5984	down
C15H12O6	Fustin	Flavonoids	20725-03-5	139090	125880	113650	9	9	9	7.13116e-05	-13.7755	down
C19H18O6	5,6,7,4'-Tetramethoxyflavone*	Flavonoids	1168-42-9	171830	178090	176350	9	9	9	5.13045e-05	-14.2506	down
C21H24O10	Phloretin-2'-O-glucoside (Phlorizin)	Flavonoids	60-81-1	214060	198940	202090	9	9	9	4.3896e-05	-14.4756	down
C15H12O7	5,7,3',4',5'-Pentahydroxydihydroflavone	Flavonoids	-	296320	267450	283020	9	9	9	3.18851e-05	-14.9368	down
C30H26O13	Kaempferol-3-O-(6''-p-Coumaroyl)galactoside	Flavonoids	-	283680	296170	311780	9	9	9	3.02816e-05	-15.0112	down
C30H26O13	Kaempferol-3-O-(2''-p-Coumaroyl)galactoside	Flavonoids	-	306970	322360	312890	9	9	9	2.86557e-05	-15.0908	down
C27H31O16+	Petunidin-3-O-glucoside-5-O-arabinoside	Flavonoids	-	328980	347890	340610	9	9	9	2.65361e-05	-15.2017	down
C33H40O18	Natsudaidain-3-O-(3-hydroxy-3-methylglutarate)glucoside	Flavonoids	-	374440	369120	365620	9	9	9	2.43423e-05	-15.3262	down
C27H31O16+	Cyanidin-3,5-O-diglucoside (Cyanin)	Flavonoids	2611-67-8	407880	352670	423080	9	9	9	2.28112e-05	-15.4199	down
C27H31O16+	Cyanidin-3-O-(2''-O-glucosyl)glucoside	Flavonoids	38820-68-7	456920	491710	421320	9	9	9	1.97087e-05	-15.6308	down
C28H34O15	Hesperetin-7-O-neohesperidoside(Neohesperidin)*	Flavonoids	13241-33-3	5641900	6071000	6390100	9	9	9	1.49147e-06	-19.3548	down
C28H34O15	Hesperetin-7-O-rutinoside (Hesperidin)*	Flavonoids	520-26-3	6638600	5530600	6380600	9	9	9	1.45554e-06	-19.39	down
-	lutein dilaurate	Carotenoids	-	0.00522	0.00536	0.00412	0.161	0.155	0.13	30.3401	4.92316	up
C68H108O4	lutein dimyristate	Carotenoids	86853-02-3	0.0742	0.0706	0.056	0.932	1.06	0.966	14.7311	3.88079	up
-	lutein myristate	Carotenoids	-	0.15	0.206	0.214	1.3	1.32	1.4	7.05263	2.81816	up
-	lutein palmitate	Carotenoids	-	0.0528	0.0704	0.0544	0.358	0.37	0.372	6.19369	2.6308	up
C66H104O6	violaxanthin-myristate-laurate	Carotenoids	-	0.102	0.123	0.104	0.394	0.392	0.428	3.68997	1.88361	up
C54H82O3	zeaxanthin dimyristate	Carotenoids	-	0.554	0.566	0.684	1.3	1.28	1.75	2.40022	1.26317	up
-	violaxanthin dilaurate	Carotenoids	-	0.108	0.125	0.121	0.262	0.216	0.238	2.0226	1.01621	up
C40H56O	β-Cryptoxanthin	Carotenoids	472-70-8	4.34	4.74	4.62	2.22	2.08	1.93	0.454745	-1.13687	down
C40H56O	α-Cryptoxanthin	Carotenoids	24480-38-4	0.33	0.384	0.318	0.109	0.102	0.0962	0.297674	-1.74819	down
-	violaxanthin myristate	Carotenoids	-	0.177	0.195	0.18	0.5	0.56	0.574	2.96014	1.56567	up

## Sheet: PTM-BA vs. RTM-B
Supplementary Table 4 DAMs of different comparisons.
Formula	Compounds	Class I	CAS	R2-1	R2-2	R2-3	P2-1	P2-2	P2-3	Fold_Change	LogFC	Type
C21H20O10	5,7,4'-Trihydroxyisoflavone-7-O-galactoside	Flavonoids	-	9	9	9	485660	618320	491720	59100	15.8509	up
C21H20O9	Chrysin-7-O-glucoside	Flavonoids	31025-53-3	9	9	9	171610	188650	141680	18590.4	14.1823	up
C21H20O10	Sophoricoside	Flavonoids	152-95-4	9	9	9	56034	64560	54327	6478.56	12.6615	up
C23H16O11	Isorhamnetin-3-O-gallate	Flavonoids	-	9	9	9	11804	108300	20670	5213.85	12.3481	up
C33H40O21	Quercetin-3-O-rutinoside-7-O-glucoside	Flavonoids	-	9	9	9	28295	22245	21320	2661.48	11.378	up
C16H12O5	Wogonin (5,7-Dihydroxy-8-Methoxyflavone)	Flavonoids	632-85-9	9	9	9	9801.5	10229	10094	1115.72	10.1238	up
C38H32O15	8''-O-Glucosyl-isoginkgetin	Flavonoids	-	9	9	9	6325.1	9309.5	9227.7	920.826	9.84678	up
C16H12O5	Acacetin	Flavonoids	480-44-4	9	9	9	7414.9	8984.9	7865.4	898.711	9.81171	up
C21H20O10	Kaempferol-7-O-rhamnoside	Flavonoids	20196-89-8	9	9	9	4258.1	5836.3	3204.6	492.556	8.94414	up
C21H20O10	4',5-Dihydroxyisoflavone-7-O-galactoside*	Flavonoids	-	19736	34080	25715	531590	530250	482330	19.416	4.27917	up
C39H34O15	Sciadopitysin-5-O-glucoside	Flavonoids	-	13386	11285	14701	158810	162880	143440	11.8137	3.56239	up
C33H41O21+	Delphinidin-3-O-rutinoside-7-O-glucoside	Flavonoids	-	8931.8	16076	11966	123990	100050	119710	9.29712	3.21678	up
C21H20O13	Gossypetin-3-O-glucoside	Flavonoids	-	1451500	1379000	1454200	209790	194930	174330	0.135144	-2.88743	down
C21H20O13	Myricetin-3-O-glucoside	Flavonoids	19833-12-6	1564200	1346600	1388500	175000	174100	164580	0.11948	-3.06516	down
C22H24O12	3',5',5,7-Tetrahydroxy-4'-methoxyflavanone-3'-O-glucoside	Flavonoids	-	1506300	1641900	1466900	203840	154580	180550	0.116784	-3.09809	down
C27H31O16+	Petunidin-3-O-glucoside-5-O-arabinoside	Flavonoids	-	74272	75729	73361	7941.7	7660.9	6943.3	0.100939	-3.30845	down
C27H31O16+	Cyanidin-3,5-O-diglucoside (Cyanin)	Flavonoids	2611-67-8	84697	88944	97440	12335	6964.3	5761.6	0.092448	-3.43521	down
C15H12O6	Eriodictyol (5,7,3',4'-Tetrahydroxyflavanone)	Flavonoids	552-58-9	26757	25889	29739	2132.8	3072.8	2232.4	0.0902834	-3.4694	down
C45H38O20	Gallocatechin-gallocatechin-catechin	Tannins	-	43442	48626	48216	5350.7	4016.5	2456.1	0.0842812	-3.56865	down
C29H24O12	Theaflavin	Tannins	4670-05-7	276650	216330	203560	15102	21907	11501	0.0696442	-3.84385	down
C20H20O7	Sinensetin (5,6,7,3',4'-pentamethoxyflavone)*	Flavonoids	2306-27-6	65066	50950	55811	2827.8	5528.1	3211.9	0.0673224	-3.89277	down
C21H22O5	3-Hydroxylicochalcone E	Flavonoids	-	274660	288960	269950	14128	25357	14717	0.0650239	-3.94289	down
C23H22O12	Quercetin-3-O-(2''-acetyl)rhamnoside	Flavonoids	-	380930	384580	372280	19392	20472	18371	0.0511826	-4.2882	down
C27H32O14	Naringenin-7-O-Neohesperidoside(Naringin)*	Flavonoids	10236-47-2	744890	549710	750640	14045	17905	12510	0.0217383	-5.52362	down
C27H32O14	Naringenin-7-O-Rutinoside(Narirutin)*	Flavonoids	14259-46-2	965350	977390	933890	27149	12096	17818	0.0198368	-5.65568	down
C30H26O13	Biondnoid I	Flavonoids	142750-32-1	857010	725060	801490	13769	20361	11014	0.0189397	-5.72244	down
C30H26O13	Kaempferol-3-O-(6''-p-coumaroyl)glucoside (Tiliroside)	Flavonoids	20316-62-5	1226500	939280	1193700	18313	20119	13094	0.0153375	-6.02679	down
C28H34O14	Poncirin (Isosakuranetin-7-O-neohesperidoside)	Flavonoids	14941-08-3	972320	903840	998230	14610	14241	8868	0.0131224	-6.25182	down
C21H22O8	Nobiletin (5,6,7,8,3',4'-Hexamethoxyflavone)	Flavonoids	478-01-3	1622200	1675100	1642900	11910	9541.7	11214	0.00661222	-7.24065	down
C20H20O7	Tangeretin	Flavonoids	481-53-8	1729700	1875500	1812300	12506	9719.6	11394	0.00620574	-7.33218	down
C17H14O5	5-Hydroxy-6,7-dimethoxyflavone	Flavonoids	740-33-0	3107.5	3170.2	2457.6	9	9	9	0.00309091	-8.33775	down
C16H14O6	Homoeriodictyol	Flavonoids	446-71-9	5146.6	9	4610.8	9	9	9	0.00276458	-8.49872	down
C22H24O9	3,5,6,7,8,3',4'-Heptamethoxyflavone	Flavonoids	1178-24-1	530380	572630	541080	2090.2	716.67	802.68	0.00219547	-8.83125	down
C30H26O12	Procyanidin B4	Tannins	29106-51-2	5118	4108.6	5602.5	9	9	9	0.00182074	-9.10126	down
C27H32O15	Eriodictyol-7-O-Rutinoside (Eriocitrin)	Flavonoids	13463-28-0	3606.2	6237.7	5785.6	9	9	9	0.0017275	-9.1771	down
C16H12O8	Patuletin (Quercetagetin-6-methyl ether)	Flavonoids	519-96-0	8401.8	4093.3	5728.8	9	9	9	0.00148157	-9.39866	down
C30H26O13	Kaempferol-3-O-(2''-p-Coumaroyl)glucoside	Flavonoids	137018-32-7	7810.3	7107.4	7328.1	9	9	9	0.00121371	-9.68636	down
C30H26O14	Quercetin-3-O-(6''-p-Coumaroyl)galactoside	Flavonoids	-	6793.1	6388	9637.6	9	9	9	0.00118324	-9.72304	down
C19H18O6	5,7,3',4'-Tetramethoxyflavone*	Flavonoids	855-97-0	6838.2	10425	7849.3	9	9	9	0.00107516	-9.86123	down
C27H31O16+	Delphinidin-3-O-rutinoside	Flavonoids	15674-58-5	8496	7120.3	10574	9	9	9	0.00103092	-9.92186	down
C19H18O7	Altisin	Flavonoids	-	9367.1	9200.6	11800	9	9	9	0.000889103	-10.1354	down
C27H30O16	Kaempferol-3-O-sophoroside	Flavonoids	19895-95-5	10766	9734.7	11132	9	9	9	0.000853547	-10.1942	down
C27H32O16	Eriodictyol-8-C-glucoside-4'-O-glucoside	Flavonoids	-	11095	16007	8418.1	9	9	9	0.000760133	-10.3615	down
C21H18O13	Quercetin-3-O-glucuronide	Flavonoids	-	12570	10246	18879	9	9	9	0.00064756	-10.5927	down
C34H42O22	Limocitrin-3-O-sophoroside-7-O-arabinoside	Flavonoids	-	16409	13175	13180	9	9	9	0.000631372	-10.6292	down
C45H38O21	Gallocatechin-gallocatechin-gallocatechin	Tannins	-	16251	19563	7481.9	9	9	9	0.000623616	-10.6471	down
C15H12O7	Dihydroquercetin(Taxifolin)	Flavonoids	480-18-2	14227	15394	14259	9	9	9	0.000615314	-10.6664	down
C27H30O15	Isosaponarin(Isovitexin-4'-O-glucoside)	Flavonoids	19416-87-6	19761	12866	18130	9	9	9	0.000531946	-10.8764	down
C19H18O6	5,7,8,4'-Tetramethoxyflavone*	Flavonoids	6601-66-7	20172	25711	22587	9	9	9	0.000394333	-11.3083	down
C26H28O15	Luteolin-7-O-glucoside-5-O-arabinoside	Flavonoids	-	36409	19112	19093	9	9	9	0.000361862	-11.4323	down
C21H22O9	Monohydroxy-hexamethoxyflavone	Flavonoids	-	24225	26756	25051	9	9	9	0.000355114	-11.4594	down
C45H38O19	Gallocatechin-catechin-catechin	Tannins	-	31442	35205	31310	9	9	9	0.000275631	-11.825	down
C39H50O23	Natsudaidain-3-O-(5'-glucosyl-3-hydroxy-3-methylglutarate)glucoside	Flavonoids	-	46093	43452	39076	9	9	9	0.000209919	-12.2179	down
C20H20O7	Isosinensetin*	Flavonoids	17290-70-9	47938	54017	51572	9	9	9	0.000175865	-12.4732	down
C29H32O17	Limocitrin-3-O-(3-hydroxy-3-methylglutarate)glucoside	Flavonoids	-	57265	47451	50494	9	9	9	0.000173958	-12.489	down
C19H18O6	5,6,7,4'-Tetramethoxyflavone*	Flavonoids	1168-42-9	75548	79391	74298	9	9	9	0.000117782	-13.0516	down
C21H24O10	Phloretin-2'-O-glucoside (Phlorizin)	Flavonoids	60-81-1	94031	82126	87077	9	9	9	0.00010257	-13.2511	down
C30H26O13	Kaempferol-3-O-(2''-p-Coumaroyl)galactoside	Flavonoids	-	226180	187610	215890	9	9	9	4.28789e-05	-14.5094	down
C30H26O13	Kaempferol-3-O-(6''-p-Coumaroyl)galactoside	Flavonoids	-	244860	194650	228300	9	9	9	4.04307e-05	-14.5942	down
C33H40O18	Natsudaidain-3-O-(3-hydroxy-3-methylglutarate)glucoside	Flavonoids	-	340010	324190	304020	9	9	9	2.78862e-05	-15.1301	down
C28H34O15	Hesperetin-7-O-neohesperidoside(Neohesperidin)*	Flavonoids	13241-33-3	1191100	1180100	1071500	9	9	9	7.84268e-06	-16.9602	down
C28H34O15	Hesperetin-7-O-rutinoside (Hesperidin)*	Flavonoids	520-26-3	1121900	1209600	1136600	9	9	9	7.78524e-06	-16.9708	down
-	lutein distearate	Carotenoids	-	0.0136	0.0104	0.0118	0.0642	0.0812	0.0958	6.73743	2.7522	up
C40H56O4	Violaxanthin	Carotenoids	126-29-4	0.752	0.742	0.734	2.94	2.9	3.02	3.97666	1.99156	up
-	violaxanthin laurate	Carotenoids	-	0.0134	0.00994	0.0107	0.0382	0.0394	0.0414	3.49589	1.80566	up
C72H116O4	lutein dipalmitate	Carotenoids	547-17-1	0.0358	0.0334	0.0384	0.0726	0.0848	0.0922	2.3197	1.21394	up
C68H108O4	lutein dimyristate	Carotenoids	86853-02-3	1.14	1.11	1.04	2.3	2.46	2.58	2.231	1.15769	up
-	neochrome palmitate	Carotenoids	-	2.22	2.18	2.12	0.788	0.832	0.814	0.373313	-1.42154	down
C66H104O6	violaxanthin-myristate-laurate	Carotenoids	-	0.21	0.184	0.248	0.478	0.464	0.442	2.15576	1.1082	up
-	violaxanthin palmitate	Carotenoids	-	0.199	0.173	0.14	0.0696	0.0774	0.0608	0.405859	-1.30095	down
C40H56	β-Carotene	Carotenoids	7235-40-7	8.38	8.38	8.52	16	17.2	18	2.02532	1.01815	up
C40H56O	α-Cryptoxanthin	Carotenoids	24480-38-4	0.242	0.246	0.25	0.11	0.115	0.109	0.452575	-1.14377	down
-	lutein dilaurate	Carotenoids	-	0.0896	0.0746	0.097	0.256	0.306	0.308	3.33078	1.73586	up

## Sheet: PTM-R vs. RTM-R
Supplementary Table 4 DAMs of different comparisons.
Formula	Compounds	Class I	CAS	R3-1	R3-2	R3-3	P3-1	P3-2	P3-3	Fold_Change	LogFC	Type
C15H10O3	Chrysin-7-O-glucoside	Flavonoids	31025-53-3	9	9	9	83006	83060	144420	11499.5	13.4893	up
C15H10O5	Kaempferol-3-O-arabinoside	Flavonoids	-	9	9	9	28239	32908	28592	3323.67	11.6986	up
C16H12O5	Isorhamnetin-3-O-gallate	Flavonoids	-	9	9	9	28520	30059	19820	2903.67	11.5037	up
C16H12O5	8''-O-Glucosyl-isoginkgetin	Flavonoids	-	9	9	9	6999.6	6467.5	5821.6	714.396	9.48058	up
C16H12O6	Wogonin (5,7-Dihydroxy-8-Methoxyflavone)	Flavonoids	632-85-9	9	9	9	5316.5	7263	6287.1	698.763	9.44866	up
C16H12O6	Apigenin	Flavonoids	520-36-5	9	9	9	6865.1	5839.2	5999.2	692.722	9.43613	up
C16H12O6	Malvidin-3,5-di-O-glucoside (Malvin)	Flavonoids	-	9	9	9	4561.8	4678.5	4254.7	499.815	8.96525	up
C17H16O5	Acacetin	Flavonoids	480-44-4	9	9	9	3776.2	4120.3	3624.9	426.719	8.73714	up
C16H14O6	Salcolin B	Flavonoids	-	9	9	9	3488.9	3891	3490.2	402.596	8.65319	up
C17H14O7	Sciadopitysin-5-O-glucoside	Flavonoids	-	13703	10282	12278	124970	112550	124060	9.97104	3.31774	up
C17H14O7	Diosmetin (5,7,3'-Trihydroxy-4'-methoxyflavone)	Flavonoids	520-34-3	13588	8194.8	12132	82758	84314	92640	7.65778	2.93693	up
C17H14O7	5,7,2'-Trhiyroxy-8-methoxyflavone	Flavonoids	-	10292	7284.6	13857	74868	76687	88146	7.62563	2.93086	up
C19H18O6	Acacetin-7-O-galactoside	Flavonoids	-	61642	47560	49704	362140	379160	418160	7.29651	2.86721	up
C19H18O6	Hispidulin (5,7,4'-Trihydroxy-6-methoxyflavone)	Flavonoids	1447-88-7	6497.1	3802.9	7021.8	28020	33664	38392	5.77746	2.53044	up
C19H18O6	5-Hydroxy-6,7,8,3',4'-pentamethoxyflavone	Flavonoids	2174-59-6	10345	8510.2	12768	2831	1665.1	1062.1	0.175763	-2.50829	down
C21H22O5	O-MethylChrysoeriol-5-O-glucoside	Flavonoids	-	94575	77316	90770	9813.8	16760	18761	0.172598	-2.53451	down
C19H18O7	Portulacanone D	Flavonoids	-	15853	19187	16448	2866.9	2489.7	3170.8	0.165619	-2.59406	down
C20H20O7	Gallocatechin-gallocatechin-gallocatechin	Tannins	-	160340	181620	180890	32757	31554	18119	0.157655	-2.66516	down
C20H20O7	Limocitrin-3-O-galactoside	Flavonoids	-	147360	149460	145910	22477	17177	25690	0.147593	-2.7603	down
C20H20O7	Quercetin-3-O-(2''-acetyl)rhamnoside	Flavonoids	-	157170	171170	199020	22103	20550	23148	0.124774	-3.00261	down
C20H20O8	3-Hydroxyflavone	Flavonoids	577-85-5	108360	73737	85069	6873.1	13166	13114	0.124092	-3.01052	down
C21H22O8	Biondnoid I	Flavonoids	142750-32-1	240290	288470	319840	60639	21495	20081	0.120451	-3.05348	down
C21H20O9	5,7-Dihydroxy-2'-methoxy-3',4'-methyleneoxydihydroisoflavone	Flavonoids	-	667710	279530	476300	27130	33025	28934	0.0625827	-3.99809	down
C20H18O10	Rhamnazin (3,4',5-Trihydroxy-3',7-dimethoxyflavone)	Flavonoids	552-54-5	251800	86854	161680	6713.1	6591.6	7590.8	0.0417631	-4.58163	down
C21H22O9	Kaempferol-3-O-(6''-p-coumaroyl)glucoside (Tiliroside)	Flavonoids	20316-62-5	725730	948970	943360	65298	25532	17729	0.0414654	-4.59195	down
C22H24O9	Poncirin (Isosakuranetin-7-O-neohesperidoside)	Flavonoids	14941-08-3	508600	670970	683890	39879	20736	11064	0.0384655	-4.70029	down
C22H22O10	3-Hydroxylicochalcone E	Flavonoids	-	179950	229450	204820	8539.3	6402	6082.5	0.0342285	-4.86866	down
C23H16O11	Tangeretin	Flavonoids	481-53-8	2058300	2449100	2638400	17283	21206	19462	0.0081098	-6.94612	down
C23H24O11	Nobiletin (5,6,7,8,3',4'-Hexamethoxyflavone)	Flavonoids	478-01-3	2908900	3395900	3363700	19334	24361	18394	0.00642178	-7.28281	down
C22H23O12+	Hesperetin-7-O-neohesperidoside(Neohesperidin)*	Flavonoids	13241-33-3	1923400	2584800	2538200	8661.9	18872	17429	0.00638097	-7.29201	down
C23H22O12	Naringenin-7-O-Neohesperidoside(Naringin)*	Flavonoids	10236-47-2	2403200	3263500	2527100	9936	15483	18728	0.00538785	-7.53607	down
C23H24O13	Hesperetin-7-O-rutinoside (Hesperidin)*	Flavonoids	520-26-3	1883400	2629900	2566000	11541	13809	10830	0.00511067	-7.61227	down
C23H24O13	Naringenin-7-O-Rutinoside(Narirutin)*	Flavonoids	14259-46-2	2588400	3952800	3345100	12054	23807	14072	0.00505073	-7.62929	down
C27H26O11	Homoeriodictyol	Flavonoids	446-71-9	5000.8	3690.9	2403.4	9	9	9	0.00243351	-8.68275	down
C26H28O15	3,5,6,7,8,3',4'-Heptamethoxyflavone	Flavonoids	1178-24-1	757960	895430	909790	1351.8	2002.4	2295.8	0.00220429	-8.82547	down
C27H32O14	Altisin	Flavonoids	-	5359.3	6692.4	7065.6	9	9	9	0.00141233	-9.4677	down
C27H32O14	Limocitrin-3-O-sophoroside-7-O-arabinoside	Flavonoids	-	4188.9	10931	9176.4	9	9	9	0.00111128	-9.81356	down
C30H26O13	Eriodictyol-8-C-glucoside-4'-O-glucoside	Flavonoids	-	18683	7075.7	6012.2	9	9	9	0.000849834	-10.2005	down
C30H26O13	Petunidin-3-O-glucoside	Flavonoids	6988-81-4	17292	11424	14837	9	9	9	0.000619934	-10.6556	down
C30H26O13	Quercetin-3',4'-dimethyl ether	Flavonoids	3306-29-4	19800	27933	10217	9	9	9	0.000465919	-11.0676	down
C30H26O13	Luteolin-7-O-glucoside-5-O-arabinoside	Flavonoids	-	30060	20798	14563	9	9	9	0.000412712	-11.2426	down
C28H34O14	Monohydroxy-hexamethoxyflavone	Flavonoids	-	18617	23843	23842	9	9	9	0.000407228	-11.2619	down
C27H32O15	Eriodictyol-7-O-Rutinoside (Eriocitrin)	Flavonoids	13463-28-0	18882	32690	25789	9	9	9	0.000349013	-11.4844	down
C28H34O15	5,7,3',4'-Tetramethoxyflavone*	Flavonoids	855-97-0	26143	30896	29949	9	9	9	0.000310388	-11.6536	down
C28H34O15	Sinensetin (5,6,7,3',4'-pentamethoxyflavone)*	Flavonoids	2306-27-6	38981	47894	40233	9	9	9	0.000212418	-12.2008	down
C27H32O16	5,7,8,4'-Tetramethoxyflavone*	Flavonoids	6601-66-7	49494	62622	64117	9	9	9	0.000153206	-12.6722	down
C29H32O17	Kaempferol-3-O-(6''-p-Coumaroyl)galactoside	Flavonoids	-	86180	103490	116710	9	9	9	8.81259e-05	-13.4701	down
C29H35O17+	Kaempferol-3-O-(2''-p-Coumaroyl)galactoside	Flavonoids	-	85700	95005	135590	9	9	9	8.53633e-05	-13.516	down
C33H40O18	Syringetin-7-O-glucoside	Flavonoids	-	119390	127680	118110	9	9	9	7.39361e-05	-13.7234	down
C38H32O15	Isosinensetin*	Flavonoids	17290-70-9	133920	159890	172760	9	9	9	5.78691e-05	-14.0768	down
C39H34O15	Natsudaidain-3-O-(5'-glucosyl-3-hydroxy-3-methylglutarate)glucoside	Flavonoids	-	134130	197900	165870	9	9	9	5.42278e-05	-14.1706	down
C34H42O22	Limocitrin-3-O-(3-hydroxy-3-methylglutarate)glucoside	Flavonoids	-	168030	182550	180390	9	9	9	5.08503e-05	-14.2634	down
C39H50O23	5,6,7,4'-Tetramethoxyflavone*	Flavonoids	1168-42-9	167950	206750	209480	9	9	9	4.62186e-05	-14.4012	down
C45H38O21	Natsudaidain-3-O-(3-hydroxy-3-methylglutarate)glucoside	Flavonoids	-	780640	1101700	947440	9	9	9	9.54138e-06	-16.6774	down
C40H56O4	Neoxanthin	Carotenoids	14660-91-4	0.17	0.198	0.161	3.6	3.04	2.74	17.7316	4.14825	up
-	violaxanthin laurate	Carotenoids	-	-0.00492	-0.00494	-0.00346	0.0406	0.0372	0.0352	8.48348	3.08466	up
C40H56	β-Carotene	Carotenoids	7235-40-7	1.35	0.932	1.12	10.3	8.64	8	7.91887	2.98529	up
C40H56O4	Violaxanthin	Carotenoids	126-29-4	0.192	0.276	0.156	1.82	1.57	1.37	7.62821	2.93134	up
C40H56	α-Carotene	Carotenoids	7488-99-5	0.35	0.298	0.296	2.24	1.89	1.67	6.14407	2.61919	up
-	lutein distearate	Carotenoids	-	0.0177	0.014	0.0172	0.052	0.0414	0.0492	2.91616	1.54407	up
C40H56O2	Lutein	Carotenoids	127-40-2	6.84	4.96	5.88	29.4	21.8	20.8	4.0724	2.02588	up
C54H82O3	zeaxanthin dimyristate	Carotenoids	-	0.342	0.272	0.26	1.18	1.38	0.938	4.00229	2.00083	up
C66H104O6	violaxanthin-myristate-laurate	Carotenoids	-	0.147	0.115	0.128	0.334	0.344	0.27	2.43077	1.28141	up
-	neochrome palmitate	Carotenoids	-	0.193	0.15	0.157	0.45	0.34	0.37	2.32	1.21412	up
C40H56O2	Zeaxanthin	Carotenoids	144-68-3	0.292	0.246	0.322	0.674	0.686	0.562	2.23488	1.1602	up
-	lutein palmitate	Carotenoids	-	0.0658	0.0556	0.0548	0.15	0.116	0.105	2.10556	1.07421	up
C40H56O	α-Cryptoxanthin	Carotenoids	24480-38-4	0.053	0.036	0.047	0.099	0.0978	0.0762	2.00735	1.00529	up
