# Supplementary material for: Metabolome integrated with transcriptome reveals the mechanism of three different color formations in Taxus mairei arils
Source: Front Plant Sci. 2024 Jan 23;15:1330075. doi: 10.3389/fpls.2024.1330075 (PMC10844565; doi:10.3389/fpls.2024.1330075)
Supplement: Supplementary file 1 [file DataSheet_1.zip › Supplementary/Table S5.xlsx]

## Sheet: Sheet1
Supplementary Table 5 Transcriptome sequencing results of T. mairei.
Sample	RawReads	RawBases	CleanReads	CleanBases	GC	Q30
PTM-FA-1	40124058	6018608700	39693008	5898289910	0.4431	0.9454
PTM-FA-2	45660482	6849072300	45210734	6713838055	0.446	0.9484
PTM-B-1	45224182	6783627300	44830922	6649862581	0.445	0.9477
PTM-B-2	46542460	6981369000	46099466	6831130710	0.4456	0.9489
PTM-R-1	54560456	8184068400	54086606	8025934050	0.4441	0.9434
PTM-R-2	50263266	7539489900	49807040	7386033148	0.4373	0.9443
PTM-R-3	40464706	6069705900	40056512	5962347404	0.4455	0.9415
RTM-FA-1	49357206	7403580900	48953260	7271142438	0.451	0.9497
RTM-FA-2	50134534	7520180100	49707894	7395963079	0.4516	0.9479
RTM-FA-3	45962642	6894396300	45604632	6779435565	0.4508	0.9509
RTM-B-1	46359700	6953955000	45998798	6826329331	0.4475	0.9509
RTM-B-2	52277284	7841592600	51845906	7706991913	0.4469	0.9472
RTM-B-3	45817064	6872559600	45458136	6749523524	0.4468	0.9491
RTM-R-1	51170658	7675598700	50621088	7537186403	0.4636	0.9419
RTM-R-2	47941210	7191181500	47360272	7051578444	0.4482	0.9398
RTM-R-3	50236988	7535548200	49664484	7388893280	0.4482	0.9428
YTM-FA-1	46444150	6966622500	46119988	6833036782	0.4525	0.9492
YTM-FA-2	46139284	6920892600	45680146	6772479034	0.4518	0.9491
YTM-FA-3	46738466	7010769900	46234858	6844814784	0.4437	0.9476
YTM-B-1	45163326	6774498900	44826966	6652515566	0.4493	0.9497
YTM-B-2	45126696	6769004400	44790166	6657538954	0.4492	0.9497
YTM-B-3	44271352	6640702800	43859994	6503461367	0.4519	0.9499
YTM-R-1	43659748	6548962200	43200488	6421949400	0.4516	0.9434
YTM-R-2	51147970	7672195500	50620268	7525081999	0.4508	0.9423
YTM-R-3	42341364	6351204600	41911512	6247071212	0.4494	0.9412
