# Supplementary material for: Metabolome integrated with transcriptome reveals the mechanism of three different color formations in Taxus mairei arils
Source: Front Plant Sci. 2024 Jan 23;15:1330075. doi: 10.3389/fpls.2024.1330075 (PMC10844565; doi:10.3389/fpls.2024.1330075)
Supplement: Supplementary file 1 [file DataSheet_1.zip › Supplementary/Table S6.xlsx]

## Sheet: Sheet1
Supplementary Table 6 DEGs mapped in the flavonoid biosynthesis pathways of RTM-R vs. YTM-R.
Index_gene	KEGG	LogFC	logCPM	PValue	FDR	Regulation
KI387_004856	FLS,	-2.96443	0.732336	4.45e-13	2.97e-12	down
KI387_006392	CHS,	-1.1944	6.85736	2.5e-43	5.92e-42	down
KI387_006393	CHS,	-1.59447	4.96787	1.15e-53	3.5e-52	down
KI387_008649	C3’H	5.64467	0.0222704	1.72e-12	1.1e-11	up
KI387_016109	FLS,	1.17536	3.09921	2.55e-12	1.61e-11	up
KI387_016112	FLS,	-2.95915	0.740371	7e-13	4.61e-12	down
KI387_016781	F3H	2.58602	1.79683	2.22e-20	2.32e-19	up
KI387_018059	CYP75B1	-1.13121	4.06689	1.79e-19	1.79e-18	down
KI387_018156	EC:2.1.1.104	3.95688	1.97452	3.82e-34	6.78e-33	up
KI387_020052	EC:2.1.1.104	-2.28106	3.29491	3.85e-35	7.01e-34	down
KI387_025615	LAR	-6.34881	1.4221	1.04e-38	2.14e-37	down
KI387_027480	HCT	1.41964	0.439511	0.000209134	0.000574295	up
KI387_028300	ANS	-3.06036	-0.171094	5.44e-14	3.9e-13	down
KI387_031414	DFR	-2.12175	2.87922	6.49e-17	5.63e-16	down
KI387_032783	HCT	-1.35232	3.8661	3.37e-27	4.78e-26	down
KI387_034455	NOMT	-3.87556	-0.279802	4.99e-10	2.6e-09	down
KI387_035543	FLS,	-1.12316	0.675024	0.00708739	0.0145807	down
KI387_037111	ANS	-1.01385	7.85451	8.67e-38	1.74e-36	down
KI387_037963	HCT	-1.05808	5.65721	4.2e-32	6.98e-31	down
KI387_038555	HCT	-2.85944	3.77508	1.09e-75	5.17e-74	down
KI387_039188	LAR	-3.4257	0.642868	3.72e-14	2.7e-13	down
KI387_039574	DFR	-6.74637	6.39224	0	0	down
KI387_043197	CHS,	-2.3016	0.222188	1.64e-07	6.73e-07	down
