# Supplementary material for: Metabolome integrated with transcriptome reveals the mechanism of three different color formations in Taxus mairei arils
Source: Front Plant Sci. 2024 Jan 23;15:1330075. doi: 10.3389/fpls.2024.1330075 (PMC10844565; doi:10.3389/fpls.2024.1330075)
Supplement: Supplementary file 1 [file DataSheet_1.zip › Supplementary/Table S7.xlsx]

## Sheet: Sheet1
Supplementary Table 7 DEGs mapped in the flavonoid biosynthesis pathways of RTM-R vs. PTM-R.
Index_gene	KEGG	Log2FC	logCPM	PValue	FDR	Regulation
KI387_006379	CHS	-3.11796	4.03075	3.47e-57	1.58e-55	down
KI387_006392	CHS	-2.75671	6.56408	3.39e-129	5.67e-127	down
KI387_006393	CHS	-1.24248	5.08956	1.32e-09	7.84e-09	down
KI387_010204	CYP73A	-3.09401	4.51525	8.34e-115	1.11e-112	down
KI387_010353	CYP73A	-3.47086	1.30621	1.75e-15	1.66e-14	down
KI387_010354	CYP73A	1.46175	-0.184582	0.00952479	0.0202785	up
KI387_016109	FLS	-2.26703	1.71108	1.79e-16	1.82e-15	down
KI387_016112	FLS	-1.54941	0.961418	2.22e-06	9.03e-06	down
KI387_018059	CYP75B1	-1.93398	3.87999	2.15e-22	3.02e-21	down
KI387_018139	EC:2.1.1.104	-1.93643	6.23194	3.15e-79	2.22e-77	down
KI387_020052	EC:2.1.1.104	-1.4617	3.48333	1.63e-19	1.98e-18	down
KI387_025615	LAR	-5.0938	1.41523	5.46e-36	1.33e-34	down
KI387_027643	F3H	-1.45771	6.4578	3.04e-52	1.23e-50	down
KI387_028300	ANS	-3.17806	1.47989	2.84e-25	4.61e-24	down
KI387_030996	DFR	2.18126	0.0132574	0.010149	0.0214602	up
KI387_031413	DFR	-1.42987	7.41077	2.67e-50	1.02e-48	down
KI387_031414	DFR	2.03063	4.19929	1.49e-11	1.07e-10	up
KI387_034455	NOMT	-5.31863	-0.371449	2.01e-12	1.55e-11	down
KI387_035543	FLS	-1.08932	0.684302	0.0083629	0.0180187	down
KI387_035544	FLS	-2.238	1.47421	3.14e-16	3.14e-15	down
KI387_037607	CHI	-2.0098	4.35147	2.24e-45	7.51e-44	down
KI387_038555	HCT	-1.44946	4.05471	9.77e-19	1.13e-17	down
KI387_039188	LAR	-4.69896	0.54156	5.99e-20	7.47e-19	down
KI387_039574	DFR	-1.6209	6.81486	3.58e-49	1.32e-47	down
KI387_043197	CHS	-1.44977	0.376811	0.000152542	0.000472909	down
