# Supplementary material for: Metabolome integrated with transcriptome reveals the mechanism of three different color formations in Taxus mairei arils
Source: Front Plant Sci. 2024 Jan 23;15:1330075. doi: 10.3389/fpls.2024.1330075 (PMC10844565; doi:10.3389/fpls.2024.1330075)
Supplement: Supplementary file 1 [file DataSheet_1.zip › Supplementary/Table S8.xlsx]

## Sheet: Sheet1
Supplementary Table 8 DEGs mapped in the carotenoid biosynthesis pathways of RTM-R vs. YTM-R.
Index_gene	KEGG	logFC	logCPM	PValue	FDR	Regulation
KI387_007805	crtZ	-4.24234	8.61882	0	0	down
KI387_007814	crtZ	-5.53855	7.46825	0	0	down
KI387_016046	VDE	-2.82171	6.01058	1.51e-185	2.73e-183	down
KI387_013018	crtB	-1.14335	6.68404	3.7e-42	8.48e-41	down
KI387_002781	crtISO, crtH	1.13575	0.900133	0.000505732	0.00130044	up
KI387_007803	crtZ	1.47145	8.44034	6.77e-92	4.15e-90	up
KI387_024668	crtZ	1.99521	1.54452	1.44e-13	9.96e-13	up
KI387_015790	NCED	1.65469	-0.091833	0.000152135	0.000426053	up
KI387_017978	AAO	3.07876	0.880321	3.48e-17	3.06e-16	up
KI387_018426	AAO	1.82453	0.314371	4.49e-06	1.56e-05	up
KI387_018427	AAO	1.27446	3.28769	4.54e-12	2.81e-11	up
KI387_018428	AAO	1.26561	3.29276	5.82e-14	4.16e-13	up
KI387_016157	CYP707A,CYP724B1,CYP85A1,CYP90A1,CYP90B1,CYP90C1,CYP90D1,KAO	-2.5942	2.76817	8.54e-28	1.24e-26	down
KI387_026842	CYP707A,CYP724B1,CYP85A1,CYP90A1,CYP90B1,CYP90C1,CYP90D2,KAO	-5.12478	4.8996	4.13e-254	1.46e-251	down
KI387_032881	CYP707A,CYP724B1,CYP85A1,CYP90A1,CYP90B1,CYP90C1,CYP90D3,KAO	-2.7533	6.85361	5.28e-233	1.51e-230	down
KI387_015265	CYP707A,CYP724B1,CYP85A1,CYP90A1,CYP90B1,CYP90C1,CYP90D4,KAO	-2.43043	0.972516	6.43e-10	3.31e-09	down
