# Supplementary material for: Metabolome integrated with transcriptome reveals the mechanism of three different color formations in Taxus mairei arils
Source: Front Plant Sci. 2024 Jan 23;15:1330075. doi: 10.3389/fpls.2024.1330075 (PMC10844565; doi:10.3389/fpls.2024.1330075)
Supplement: Supplementary file 1 [file DataSheet_1.zip › Supplementary/Table S9.xlsx]

## Sheet: YTM vs. RTM
Supplementary Table 9 TFs identified in ripe arils.
Gene	Y3_1	Y3_2	Y3_3	R3_1	R3_2	R3_3	logFC	logCPM	PValue	FDR	GeneInfo	GeneName	Transcription_factor
KI387_011889	0.68	0.77	0.64	3.02	3.75	3.49	-2.2677	1.36146	6.05036e-16	4.95142e-15	CM034149.1:59405196-59462924:+	KI387_011889	AP2/ERF-AP2
KI387_010673	20.86	20.2	23.37	3.99	3.11	2.36	2.78397	2.1763	2.60613e-30	4.07881e-29	CM034148.1:783300383-783300842:-	KI387_010673	AP2/ERF-ERF
KI387_040373	4.57	4.58	8.14	2.04	2.17	1.83	1.52251	2.28829	2.50334e-08	1.11104e-07	JAHRHJ020000128.1:87099-91017:+	KI387_040373	AP2/ERF-ERF
KI387_010322	2.97	4.06	3.73	41.61	39.2	35.25	-3.40758	3.88775	1.87626e-92	1.16477e-90	CM034148.1:715738200-715746286:-	KI387_010322	AP2/ERF-ERF
KI387_032178	5.31	4.46	4.71	36.16	32.79	30.65	-2.77145	4.16976	2.25565e-81	1.14222e-79	CM034155.1:158893062-158894004:+	KI387_032178	AP2/ERF-ERF
KI387_027789	0.43	0.59	0.45	13.08	10.84	12.39	-4.57482	2.58808	1.76786e-64	6.95749e-63	CM034153.1:664653936-664654868:+	KI387_027789	AP2/ERF-ERF
KI387_024907	23.51	25.81	28.13	88.83	83.69	67.14	-1.61963	5.04019	1.67425e-35	3.07436e-34	CM034152.1:698916516-698917139:-	KI387_024907	AP2/ERF-ERF
KI387_012165	40.91	40.28	47.29	130.97	110.95	106.91	-1.43264	5.18948	5.80389e-34	1.01908e-32	CM034149.1:127869380-127869840:+	KI387_012165	AP2/ERF-ERF
KI387_007382	305.24	334.03	368.18	918.65	712.59	660.73	-1.17845	8.11688	2.0775e-21	2.29174e-20	CM034147.1:886591583-886592090:-	KI387_007382	AP2/ERF-ERF
KI387_010305	4.48	5.15	3.59	12.58	15.48	14.76	-1.6731	2.96133	2.18852e-21	2.41062e-20	CM034148.1:712347017-712347833:-	KI387_010305	AP2/ERF-ERF
KI387_044136	0.68	0.81	0.89	6	6.01	4.35	-2.75521	1.61825	1.06557e-20	1.13252e-19	CM034155.1:158901879-158902818:+	KI387_044136	AP2/ERF-ERF
KI387_042987	0.1	0.09	0	2.42	1.86	2.46	-4.88402	0.107495	2.03855e-15	1.59947e-14	JAHRHJ020003385.1:80779-81580:-	KI387_042987	AP2/ERF-ERF
KI387_032179	0.85	0.96	1.44	5.52	5.67	3.94	-2.20183	1.57658	6.93611e-14	4.93105e-13	CM034155.1:158926738-158927668:+	KI387_032179	AP2/ERF-ERF
KI387_028558	1.04	0.26	0	4.88	3.48	6.47	-3.45568	0.674057	3.309e-13	2.22353e-12	CM034154.1:21479980-21480515:-	KI387_028558	AP2/ERF-ERF
KI387_010294	1.83	0.74	1.16	6.71	4.44	6.7	-2.25693	1.3137	1.07639e-11	6.45788e-11	CM034148.1:711352400-711353053:-	KI387_010294	AP2/ERF-ERF
KI387_039700	7.43	7.38	7.57	14.46	13.66	18.8	-1.05933	2.96606	3.11446e-09	1.50421e-08	CM034157.1:269292090-269295385:+	KI387_039700	AP2/ERF-ERF
KI387_010310	0.39	0.34	0.42	2.78	2.7	2.44	-2.72909	0.0910481	3.57295e-09	1.71893e-08	CM034148.1:712894651-712901106:+	KI387_010310	AP2/ERF-ERF
KI387_022826	5.33	4.62	4.21	9.09	10.51	11.94	-1.14594	2.08772	1.15814e-07	4.82679e-07	CM034152.1:124495994-124496532:+	KI387_022826	AP2/ERF-ERF
KI387_007935	1.15	1.33	2.43	4.68	4.67	7.67	-1.79202	0.74127	2.53425e-06	9.06041e-06	CM034147.1:989186517-989187053:-	KI387_007935	AP2/ERF-ERF
KI387_010320	0.77	0.18	0.59	1.85	1.7	0.99	-1.56112	0.359437	0.000339323	0.000895983	CM034148.1:715259789-715265723:+	KI387_010320	AP2/ERF-ERF
KI387_015722	0.5	0.37	0.76	0.76	1.28	1.66	-1.19288	0.18932	0.00761392	0.0155517	CM034150.1:110908673-110911174:-	KI387_015722	AP2/ERF-ERF
KI387_028033	0.67	0.77	0.62	4.22	5.39	4.06	-2.69756	1.57315	5.16375e-21	5.56388e-20	CM034153.1:718186930-718195133:-	KI387_028033	ARID
KI387_029077	2.36	1.08	1.46	3.82	2.98	5.04	-1.27237	0.806727	0.000425624	0.00110828	CM034154.1:133246520-133247094:-	KI387_029077	AUX/IAA
KI387_030090	3.67	3.96	2.52	2.14	0.91	1.66	1.13086	1.47389	0.000266494	0.0007176	CM034154.1:469675878-469726237:+	KI387_030090	B3
KI387_037481	1.5	1.58	2.03	4.19	4.85	4.32	-1.38131	2.23686	3.53814e-11	2.04024e-10	CM034156.1:538485012-538486852:+	KI387_037481	B3
KI387_025190	2.41	0.98	2.03	4.76	5.25	6.83	-1.65004	0.99219	6.91184e-07	2.63492e-06	CM034152.1:759527975-759528573:+	KI387_025190	BES1
KI387_030726	178.12	203.28	214.3	65.09	65.46	65.6	1.61324	6.10406	2.31321e-65	9.27599e-64	CM034154.1:624953703-624954310:-	KI387_030726	bHLH
KI387_014256	6.66	7.77	7.99	0.94	1.33	0.98	2.78885	2.96044	2.95303e-46	7.6598e-45	CM034149.1:791134678-791138220:+	KI387_014256	bHLH
KI387_037163	33.96	34.85	34.18	18.04	16.25	15.97	1.0468	5.38309	1.8495e-29	2.81158e-28	CM034156.1:464366645-464371414:+	KI387_037163	bHLH
KI387_012694	7.85	6.31	7.32	2.38	1.02	2.17	1.95632	2.5029	5.54847e-16	4.54319e-15	CM034149.1:243194973-243197012:-	KI387_012694	bHLH
KI387_019928	8.29	8.78	9.2	29.89	26.57	30.13	-1.71045	4.91562	3.9637e-55	1.24596e-53	CM034151.1:297673347-297677128:-	KI387_019928	bHLH
KI387_014743	0.99	1.59	0.72	6.62	8.63	7.1	-2.70872	2.20925	1.08045e-26	1.5024e-25	CM034149.1:898122581-898124242:-	KI387_014743	bHLH
KI387_029201	0.21	0.15	0.13	1.65	1.93	1.57	-3.3456	0.945548	1.25921e-19	1.26664e-18	CM034154.1:162533446-162539574:-	KI387_029201	bHLH
KI387_022575	0.11	0	0.11	2.12	1.68	2.53	-4.70698	-0.0352228	1.31437e-13	9.12981e-13	CM034152.1:70262932-70264119:-	KI387_022575	bHLH
KI387_018325	0.17	0.36	0	1.14	1.56	1.03	-2.66139	-0.257828	9.52133e-07	3.57279e-06	CM034150.1:857442675-857444022:-	KI387_018325	bHLH
KI387_012794	2.61	2.26	2.51	0.92	0.76	0.57	1.73087	1.2176	1.43892e-09	7.18829e-09	CM034149.1:264681632-264684383:-	KI387_012794	C2C2-CO-like
KI387_028836	4.78	7.74	4.51	14.42	14.54	13.98	-1.30961	3.4969	1.19975e-13	8.38471e-13	CM034154.1:68137806-68139629:-	KI387_028836	C2C2-CO-like
KI387_005383	0.59	0.43	0.73	2.4	1.84	2.27	-1.88613	0.328536	1.5896e-06	5.82632e-06	CM034147.1:248836014-248838178:+	KI387_005383	C2C2-Dof
KI387_007362	1.59	1.45	1.34	0	0	0.07	5.40955	-0.171094	5.44467e-14	3.90254e-13	CM034147.1:880573920-880575669:-	KI387_007362	C2C2-GATA
KI387_022742	180.95	157.42	154.17	59.58	70.45	61.47	1.37188	5.49546	1.0419e-43	2.50952e-42	CM034152.1:107846373-107846770:-	KI387_022742	C2H2
KI387_032121	0.94	0.65	0.84	0.15	0.04	0.08	3.09771	-0.14947	5.30283e-09	2.51287e-08	CM034155.1:150369944-150373274:-	KI387_032121	C2H2
KI387_003034	18.06	19.13	19.57	47.92	46.53	49.39	-1.33067	4.37137	1.39594e-34	2.51965e-33	CM034146.1:795431085-795431816:+	KI387_003034	C2H2
KI387_037057	0.91	1.52	1.28	0.16	0.85	0.27	1.51303	0.0380894	0.000917022	0.00224297	CM034156.1:439837143-439849499:-	KI387_037057	C3H
KI387_041156	0.18	0.43	0.32	5.08	4.43	5.29	-3.91858	1.82534	1.40102e-38	2.88307e-37	JAHRHJ020000898.1:283724-286306:-	KI387_041156	C3H
KI387_010209	0.31	0.33	1.25	1.12	1.87	1.94	-1.40011	0.675386	0.00139474	0.00330361	CM034148.1:692889792-692894558:+	KI387_010209	C3H
KI387_017232	3.46	3.06	3.06	11.78	10.14	11.3	-1.78462	4.04464	6.81698e-41	1.49621e-39	CM034150.1:613384188-613388597:-	KI387_017232	CPP
KI387_016007	1.61	0.73	1.13	2.34	2.29	2.91	-1.12485	1.37093	9.66333e-05	0.000278344	CM034150.1:164419794-164496632:-	KI387_016007	CPP
KI387_017640	1.77	1.4	1.47	0.11	0.5	0.33	2.24343	0.606638	1.30052e-09	6.51226e-09	CM034150.1:698738956-698746108:-	KI387_017640	E2F-DP
KI387_012289	0.54	0.43	0.83	1.2	2.4	2.8	-1.83096	1.24879	6.45373e-07	2.46662e-06	CM034149.1:159205226-159209589:-	KI387_012289	E2F-DP
KI387_007332	40.26	41.81	41.22	15.19	18.43	18.32	1.25594	6.0379	1.55816e-47	4.15798e-46	CM034147.1:875279615-875306091:+	KI387_007332	GARP-ARR-B
KI387_011931	22.96	22.47	19.38	3.32	3.11	3.16	2.76771	4.01149	2.16149e-81	1.09829e-79	CM034149.1:68078624-68082131:-	KI387_011931	GARP-G2-like
KI387_032519	4.21	7.6	6.83	134.28	109.23	113.52	-4.236	4.8298	8.41952e-148	1.09579e-145	CM034155.1:220156870-220158059:+	KI387_032519	GARP-G2-like
KI387_025877	2.68	1.76	2.26	5.42	6.62	6.18	-1.44354	2.50728	6.18429e-13	4.0835e-12	CM034153.1:84775189-84777398:+	KI387_025877	GARP-G2-like
KI387_030049	1.14	0.85	1.2	4.14	3.05	3.61	-1.73921	0.357608	6.13722e-06	2.08848e-05	CM034154.1:458054304-458055130:+	KI387_030049	GARP-G2-like
KI387_019763	0.45	0.14	0.09	0.77	0.64	0.65	-1.59233	0.0567755	0.000327262	0.000866606	CM034151.1:262084506-262126832:-	KI387_019763	GNAT
KI387_043827	81.58	86.1	76.78	25.85	26.96	27.74	1.61169	5.51541	9.72638e-70	4.24442e-68	CM034148.1:783127470-783128757:-	KI387_043827	GRAS
KI387_014245	5.2	6.55	5.94	1.06	1.92	1.86	1.86658	2.80395	2.52678e-20	2.64013e-19	CM034149.1:788018574-788021505:-	KI387_014245	GRAS
KI387_036896	1.05	1.26	1.17	0.49	0.49	0.3	1.46026	1.12651	7.76798e-07	2.94465e-06	CM034156.1:387696547-387699109:-	KI387_036896	GRAS
KI387_043816	0.46	0.27	0.38	5.26	7.43	7.36	-4.16737	2.49778	2.43541e-49	6.76671e-48	CM034148.1:689348178-689349726:-	KI387_043816	GRAS
KI387_036916	0.13	0	0	2.45	2.4	3.24	-5.87745	1.46281	5.79079e-38	1.17214e-36	CM034156.1:392881061-392882949:-	KI387_036916	GRAS
KI387_001644	5.97	6.31	5.67	1.38	1.11	0.88	2.43709	2.86012	3.44594e-37	6.68333e-36	CM034146.1:341825122-341827666:+	KI387_001644	GRF
KI387_029197	2.46	2.42	3.49	1.32	1.02	0.97	1.34813	1.97627	6.51554e-08	2.7819e-07	CM034154.1:161572399-161575969:-	KI387_029197	GRF
KI387_001747	12.57	12.4	11.32	2.22	2.04	2.58	2.40996	2.67869	3.65232e-36	6.85076e-35	CM034146.1:371911932-371913939:+	KI387_001747	HB-HD-ZIP
KI387_035603	22.68	23.83	19.94	8.22	9.05	9.28	1.33362	3.83326	5.45949e-24	6.76148e-23	CM034156.1:67667105-67668641:+	KI387_035603	HB-HD-ZIP
KI387_009136	5.65	5.34	4.06	0.68	0.72	0.57	2.92668	0.928339	5.47296e-16	4.48384e-15	CM034148.1:252991008-252992220:-	KI387_009136	HB-HD-ZIP
KI387_031421	10.69	13.91	8.87	53.49	56.91	52.97	-2.26113	4.02047	1.01582e-55	3.23427e-54	CM034154.1:753083888-753084679:+	KI387_031421	HB-HD-ZIP
KI387_022545	7.02	4.87	6	21.97	20.71	19.85	-1.80024	3.78119	2.11418e-34	3.77929e-33	CM034152.1:65124833-65126946:+	KI387_022545	HB-HD-ZIP
KI387_039086	0.86	0.74	0.9	3.62	3.54	3.57	-2.08138	0.664183	1.83505e-09	9.06649e-09	CM034157.1:154867720-154869069:-	KI387_039086	HB-HD-ZIP
KI387_020646	4.52	6.16	6.12	13.9	12.07	10.3	-1.08685	1.76603	7.74579e-06	2.60363e-05	CM034151.1:608563743-608565856:-	KI387_020646	HB-other
KI387_014109	8.45	9.46	9.46	3.54	3.45	3.43	1.40059	1.57681	4.75448e-09	2.26097e-08	CM034149.1:755958736-755959882:+	KI387_014109	HMG
KI387_015624	4.17	3.86	3.8	9.35	7	8.33	-1.04946	3.12203	5.63164e-10	2.91239e-09	CM034150.1:91232349-91242680:-	KI387_015624	HMG
KI387_011091	120.85	119.81	117.57	19.53	24.6	24.13	2.39553	4.65532	6.44552e-99	4.30776e-97	CM034148.1:878133277-878133729:+	KI387_011091	LOB
KI387_011090	40.56	40.14	39.07	12.13	12.5	12.55	1.69727	4.58668	2.70828e-58	9.2587e-57	CM034148.1:877755711-877756725:+	KI387_011090	LOB
KI387_025391	0.1	0	0.1	7	4.09	3.79	-6.0468	1.12017	2.70396e-25	3.54093e-24	CM034153.1:1998421-1999444:+	KI387_025391	LOB
KI387_005610	7.95	7.3	7.49	20.33	21.61	22.59	-1.49587	3.30593	9.87067e-25	1.26469e-23	CM034147.1:298090147-298090818:-	KI387_005610	LOB
KI387_044374	0.21	0.27	0.11	2.75	2.43	1.47	-3.36662	0.0920255	1.69676e-10	9.22157e-10	CM034147.1:368494107-368495179:+	KI387_044374	LOB
KI387_013382	3.3	2.86	3.11	10.11	7.79	5.7	-1.32693	1.3953	9.70088e-06	3.20704e-05	CM034149.1:568192402-568192962:+	KI387_013382	LOB
KI387_023480	0	0.59	0.18	2.72	2.72	2.43	-3.14678	-0.279477	1.8158e-08	8.17137e-08	CM034152.1:237041279-237120975:+	KI387_023480	MADS-MIKC
KI387_042852	1.22	0.91	1.66	3.89	3.92	3.87	-1.62001	0.399462	2.29565e-05	7.23308e-05	JAHRHJ020003317.1:52496-186850:+	KI387_042852	MADS-MIKC
KI387_001385	4.67	5.02	4.42	12.44	9.22	10.84	-1.18798	3.4015	3.34063e-13	2.24377e-12	CM034146.1:289929101-289935106:-	KI387_001385	mTERF
KI387_037432	0	0	0	2.3	1.86	2.73	-6.73443	-0.601374	7.14477e-11	4.01086e-10	CM034156.1:530097335-530097775:-	KI387_037432	mTERF
KI387_028420	1.18	0.74	0.23	2.16	2.71	2.47	-1.73045	0.411618	9.60677e-06	3.17805e-05	CM034153.1:772685409-772708961:-	KI387_028420	mTERF
KI387_042672	1.93	2.58	2.22	0.28	0.16	1.4	1.82999	0.542911	6.67943e-05	0.000196933	JAHRHJ020003248.1:53366-54695:-	KI387_042672	MYB
KI387_038267	19.74	21.29	20.09	50.79	43.98	46.68	-1.19856	5.3462	1.09693e-33	1.91023e-32	CM034157.1:21483713-21485614:-	KI387_038267	MYB
KI387_039068	7.46	6.9	7.26	17.24	19.09	20.21	-1.37945	4.05717	4.67251e-29	6.98851e-28	CM034157.1:152402239-152421099:+	KI387_039068	MYB
KI387_010447	3.13	2.59	3.75	10.4	11.05	11.24	-1.78521	2.02394	2.69096e-16	2.24681e-15	CM034148.1:738836956-738838254:+	KI387_010447	MYB
KI387_035807	6.31	7.9	8	16.82	16.92	18.01	-1.20722	3.09251	1.22044e-14	9.13609e-14	CM034156.1:113393749-113394956:-	KI387_035807	MYB
KI387_002187	0.47	0.65	0.2	2.47	3.31	2.48	-2.57669	0.603894	3.89956e-11	2.23734e-10	CM034146.1:591582845-591584483:-	KI387_002187	MYB
KI387_031295	0.76	0.72	0.87	2.34	3.04	2.88	-1.80169	1.13159	1.39725e-09	6.98484e-09	CM034154.1:734470018-734471965:-	KI387_031295	MYB
KI387_002360	0.26	0.17	0.7	1.47	1.98	1.58	-2.16806	0.466953	1.37074e-07	5.67141e-07	CM034146.1:662100289-662101490:+	KI387_002360	MYB
KI387_011044	0.78	0.95	1.97	4.46	4.08	4.56	-1.82374	0.65318	4.71281e-07	1.83335e-06	CM034148.1:867761005-867762842:-	KI387_011044	MYB
KI387_024989	3.18	3.04	4.5	9.28	6.86	7.28	-1.1201	2.08564	2.7725e-06	9.86229e-06	CM034152.1:721553526-721556668:-	KI387_024989	MYB
KI387_015702	0.08	0.34	0.16	0.66	1.02	1.31	-2.27008	-0.372472	3.34504e-05	0.00010301	CM034150.1:104855118-104856348:-	KI387_015702	MYB
KI387_015701	0.49	0.42	0.34	1.72	1.21	1.3	-1.70818	0.0568806	5.8597e-05	0.000174264	CM034150.1:104597030-104598220:-	KI387_015701	MYB
KI387_039212	0.29	0.41	0.19	1.18	0.66	0.99	-1.60279	-0.0158629	0.000323963	0.000858329	CM034157.1:175168971-175170824:-	KI387_039212	MYB
KI387_002110	4.86	4.76	5.34	4.02	1.18	2.06	1.06988	0.608522	0.00392638	0.00851069	CM034146.1:566842076-566843175:+	KI387_002110	MYB-related
KI387_007149	0.91	1.06	0.32	19.99	20.21	18.36	-4.5618	1.48499	2.34825e-37	4.58435e-36	CM034147.1:833377283-833377636:+	KI387_007149	MYB-related
KI387_002190	5.29	5.87	5.83	19.14	21.15	17.11	-1.74134	3.02583	3.30495e-24	4.13802e-23	CM034146.1:594953939-594954666:+	KI387_002190	MYB-related
KI387_015699	2.62	1.14	2.76	8.05	10.54	8.37	-2.05634	0.878427	3.01655e-09	1.46024e-08	CM034150.1:104022507-104022867:-	KI387_015699	MYB-related
KI387_014864	3.08	2	2.84	5.29	8.26	7.84	-1.4351	0.221339	0.000303589	0.000808535	CM034149.1:915088575-915088784:-	KI387_014864	MYB-related
KI387_013587	3.65	4.88	5.09	1.46	2.03	1.92	1.32916	1.43399	6.81373e-07	2.59885e-06	CM034149.1:649770970-649880715:-	KI387_013587	NF-YA
KI387_009179	3.03	4.08	3.02	0.73	1.05	0.93	1.90653	2.41445	2.12362e-17	1.89808e-16	CM034148.1:260478032-260505981:-	KI387_009179	Others
KI387_037276	6.54	7.86	5.95	38.53	31.66	32.4	-2.31008	3.46943	2.00258e-42	4.6353e-41	CM034156.1:492863191-492864224:+	KI387_037276	Others
KI387_018275	9.97	10.72	13.02	30.57	24.99	28.84	-1.31552	3.64493	9.32778e-18	8.48536e-17	CM034150.1:846109629-846112429:+	KI387_018275	Others
KI387_003298	3.85	5.67	3.38	9.36	13.06	10.11	-1.30755	2.28257	1.86185e-08	8.36846e-08	CM034146.1:855048571-855050934:+	KI387_003298	Others
KI387_001427	4.36	1.77	6.03	13.85	10.7	16.19	-1.74934	2.39654	2.70565e-08	1.19582e-07	CM034146.1:297539214-297540071:-	KI387_001427	Others
KI387_018044	2.38	1.79	1.33	4.53	4.89	2.95	-1.14048	0.71071	0.000897222	0.00219816	CM034150.1:780632658-780634062:+	KI387_018044	Others
KI387_019905	0.59	0.28	0.27	1.03	1.04	0.58	-1.18173	-0.130249	0.00970639	0.0193775	CM034151.1:293037285-293039149:+	KI387_019905	Others
KI387_007600	7.42	8.02	6.82	18.39	18.9	18.49	-1.31046	4.79101	1.02389e-37	2.04186e-36	CM034147.1:933188393-933199549:+	KI387_007600	PHD
KI387_005671	1.17	1.51	1.61	5.01	5.54	4.67	-1.81497	3.1312	9.61735e-27	1.3411e-25	CM034147.1:312135094-312186152:-	KI387_005671	PHD
KI387_024888	2.6	3.33	1.83	16.92	16.56	20.32	-2.75656	2.75526	1.50273e-38	3.08808e-37	CM034152.1:693833811-693835879:-	KI387_024888	PLATZ
KI387_031101	2.23	1.94	2.54	4.4	4.58	4.62	-1.01567	3.40583	2.96827e-12	1.86138e-11	CM034154.1:701486751-701523223:-	KI387_031101	RWP-RK
KI387_012611	4.95	5.49	4.49	1.22	2.9	2.45	1.17604	1.39763	2.2401e-05	7.06705e-05	CM034149.1:226003379-226005153:-	KI387_012611	SBP
KI387_003246	1.01	1.32	2.93	0.62	0.71	0.6	1.42998	0.331239	0.00171958	0.00399835	CM034146.1:844708139-844709816:-	KI387_003246	SBP
KI387_025870	0.26	0.64	0.44	5.07	5.7	5.83	-3.57156	2.22874	2.65933e-43	6.2929e-42	CM034153.1:82495702-82499055:+	KI387_025870	SBP
KI387_001164	6.39	5.37	4.39	35.56	31.49	38.19	-2.68902	4.06406	1.11188e-70	4.90982e-69	CM034146.1:244511576-244516223:+	KI387_001164	SET
KI387_026082	0.11	0.12	0.15	3.11	4.14	4.65	-4.92655	2.25634	6.41549e-50	1.81654e-48	CM034153.1:141324209-141326447:-	KI387_026082	SET
KI387_016636	0.14	0.08	0.05	1.61	1.11	1.31	-3.77114	0.427024	2.69514e-15	2.09251e-14	CM034150.1:301061126-301063510:+	KI387_016636	SET
KI387_019467	16.56	16.58	16.94	8.54	7.54	7.51	1.09877	5.26794	1.07922e-30	1.7089e-29	CM034151.1:207810362-207865882:+	KI387_019467	SNF2
KI387_005045	0.35	0.31	0.26	0.07	0.12	0.12	1.52751	-0.171859	0.00108938	0.00263329	CM034147.1:169619620-169629105:+	KI387_005045	SNF2
KI387_039170	0.19	0.38	0.46	2.82	1.97	2.42	-2.78087	0.927861	2.09104e-14	1.53512e-13	CM034157.1:168483529-168498026:+	KI387_039170	SRS
KI387_005677	7.47	5.27	6.04	1.84	3.73	2.92	1.12982	1.15104	0.000163357	0.000455074	CM034147.1:313532014-313532473:-	KI387_005677	TCP
KI387_041895	2.28	1.97	1.52	6.57	5.22	6.05	-1.59533	0.732035	1.59477e-06	5.84238e-06	JAHRHJ020002030.1:226165-227297:+	KI387_041895	Tify
KI387_030746	8.88	7.98	9.8	3.81	3.16	3.56	1.3469	2.25423	8.62174e-11	4.82356e-10	CM034154.1:628334276-628343491:+	KI387_030746	TRAF
KI387_030416	2.83	2.45	3.4	0.51	1.28	1.07	1.56965	1.02244	8.90445e-07	3.35233e-06	CM034154.1:558966253-558968014:-	KI387_030416	TRAF
KI387_039579	2.83	3	1.66	0.55	0.88	0.84	1.71276	0.479025	6.38886e-06	2.16864e-05	CM034157.1:241798485-241799346:+	KI387_039579	TRAF
KI387_009410	4.74	5.18	4.95	9.94	10.27	9.85	-1.00276	3.90212	1.49944e-16	1.27127e-15	CM034148.1:326026374-326077933:+	KI387_009410	TRAF
KI387_023082	1.43	2.22	2.69	7.46	6.49	7.79	-1.76444	1.92156	3.13679e-13	2.11356e-12	CM034152.1:166894502-166897834:-	KI387_023082	TRAF
KI387_028285	7.99	5.91	7.68	15.42	16.47	16.77	-1.17181	3.00837	7.63364e-13	5.00709e-12	CM034153.1:753078589-753092901:-	KI387_028285	TRAF
KI387_000711	1.28	0.56	0.79	1.64	2.45	2.7	-1.37421	1.31832	1.47426e-05	4.76343e-05	CM034146.1:148233685-148311171:-	KI387_000711	Trihelix
KI387_017055	4.23	2.44	2.97	11.63	10.4	12.12	-1.82047	2.09024	3.95363e-15	3.04411e-14	CM034150.1:563128858-563204979:+	KI387_017055	Whirly
KI387_003873	9.03	7.27	10.19	60.83	59.82	59.5	-2.76482	4.89538	1.55039e-117	1.37743e-115	CM034146.1:995529500-995530446:+	KI387_003873	WRKY
KI387_001795	8.42	8.06	8.63	26.17	25.46	27.45	-1.64619	5.18027	4.58515e-66	1.86895e-64	CM034146.1:408932095-408941962:+	KI387_001795	WRKY
KI387_028938	6.96	6.2	7.98	30.44	27.17	28.24	-2.01707	4.51601	8.87773e-61	3.20484e-59	CM034154.1:93760969-93763229:-	KI387_028938	WRKY
KI387_001400	10.64	9.76	8.5	28.91	29.93	27.98	-1.57497	5.21229	4.19222e-55	1.31501e-53	CM034146.1:292830215-292833020:+	KI387_001400	WRKY
KI387_044218	0.3	0.73	0.25	3.25	4.55	3.46	-3.05375	1.55274	1.00477e-21	1.12004e-20	CM034156.1:625910894-625912300:+	KI387_044218	WRKY
KI387_036653	5.35	3.99	4.54	10.16	10.31	11.36	-1.1935	3.41418	8.78714e-16	7.08559e-15	CM034156.1:315350368-315352217:+	KI387_036653	WRKY
KI387_017370	2.19	5.13	2.17	15.79	14.66	11.85	-2.11421	2.4551	1.13227e-14	8.48029e-14	CM034150.1:647603588-647604556:-	KI387_017370	WRKY
KI387_026468	6.3	4.83	6.36	11.51	14.26	12.46	-1.12537	3.49157	2.46205e-13	1.6703e-12	CM034153.1:227855754-227858150:-	KI387_026468	WRKY
KI387_031808	4.38	3.8	3.77	9.79	8.19	8.48	-1.13345	3.26796	3.86166e-13	2.58554e-12	CM034155.1:69616866-69618814:+	KI387_031808	WRKY
KI387_017175	2.05	2.48	2.32	4.89	5.07	5.13	-1.12256	2.04134	4.63746e-08	2.01187e-07	CM034150.1:599701602-599704326:+	KI387_017175	WRKY

## Sheet: PTM vs. RTM
Supplementary Table 9 TFs identified in ripe arils.
Gene	P3_1	P3_2	P3_3	R3_1	R3_2	R3_3	logFC	logCPM	PValue	FDR	GeneInfo	GeneName	Transcription_factor
KI387_011889	12.28	8.99	10.83	3.02	3.75	3.49	1.58518	3.0707	1.10467e-16	1.1418e-15	CM034149.1:59405196-59462924:+	KI387_011889	AP2/ERF-AP2
KI387_011095	0.5	2.36	0.55	5.95	6.07	5.65	-2.39857	1.23396	1.09063e-10	7.22106e-10	CM034148.1:878893912-878895199:-	KI387_011095	AP2/ERF-AP2
KI387_010673	44.02	32.4	47.47	3.99	3.11	2.36	3.65928	3.01194	7.86103e-46	2.67131e-44	CM034148.1:783300383-783300842:-	KI387_010673	AP2/ERF-ERF
KI387_012164	54.58	40.08	54.32	7.46	3.88	6.06	3.04572	3.42222	2.76752e-41	8.04527e-40	CM034149.1:127855157-127855542:+	KI387_012164	AP2/ERF-ERF
KI387_032181	7.43	4.9	8.89	51.23	51.33	50.7	-2.9192	4.84077	2.65506e-74	1.71073e-72	CM034155.1:159328333-159329308:+	KI387_032181	AP2/ERF-ERF
KI387_032178	4.45	2.9	5.8	36.16	32.79	30.65	-2.99383	4.15916	4.60515e-58	2.14869e-56	CM034155.1:158893062-158894004:+	KI387_032178	AP2/ERF-ERF
KI387_010322	8.78	6.19	13.22	41.61	39.2	35.25	-2.111	4.07376	3.53395e-24	5.41703e-23	CM034148.1:715738200-715746286:-	KI387_010322	AP2/ERF-ERF
KI387_007382	176.4	95.73	244.27	918.65	712.59	660.73	-2.20373	7.90469	7.76935e-18	8.54686e-17	CM034147.1:886591583-886592090:-	KI387_007382	AP2/ERF-ERF
KI387_032179	1.03	1.03	0.93	5.52	5.67	3.94	-2.3781	1.53894	5.24364e-16	5.14139e-15	CM034155.1:158926738-158927668:+	KI387_032179	AP2/ERF-ERF
KI387_010320	0.06	0	0.15	1.85	1.7	0.99	-4.45993	0.0138192	8.10776e-13	6.47751e-12	CM034148.1:715259789-715265723:+	KI387_010320	AP2/ERF-ERF
KI387_028558	0.6	0.77	0.98	4.88	3.48	6.47	-2.72923	0.720912	1.12839e-11	8.22475e-11	CM034154.1:21479980-21480515:-	KI387_028558	AP2/ERF-ERF
KI387_027789	6.21	6.08	5.49	13.08	10.84	12.39	-1.08095	3.09073	5.69842e-11	3.85174e-10	CM034153.1:664653936-664654868:+	KI387_027789	AP2/ERF-ERF
KI387_024907	31.99	21.18	45.46	88.83	83.69	67.14	-1.33881	5.14092	5.351e-10	3.31299e-09	CM034152.1:698916516-698917139:-	KI387_024907	AP2/ERF-ERF
KI387_007935	1.08	1.65	2.73	4.68	4.67	7.67	-1.74414	0.7406	3.79978e-06	1.50135e-05	CM034147.1:989186517-989187053:-	KI387_007935	AP2/ERF-ERF
KI387_044136	2.71	2.84	2.49	6	6.01	4.35	-1.07242	1.9743	4.21704e-06	1.65523e-05	CM034155.1:158901879-158902818:+	KI387_044136	AP2/ERF-ERF
KI387_010310	1.16	0.68	1.15	2.78	2.7	2.44	-1.46056	0.295126	0.000141466	0.000441236	CM034148.1:712894651-712901106:+	KI387_010310	AP2/ERF-ERF
KI387_015722	0.35	0.68	0.31	0.76	1.28	1.66	-1.50388	0.105848	0.000564828	0.00157551	CM034150.1:110908673-110911174:-	KI387_015722	AP2/ERF-ERF
KI387_037319	20.28	17.09	19.15	50.81	54.66	46.48	-1.48377	5.83429	1.92322e-39	5.26197e-38	CM034156.1:499873111-499885068:-	KI387_037319	ARID
KI387_029077	0.22	0.12	0.76	3.82	2.98	5.04	-3.55192	0.43664	1.99864e-13	1.67877e-12	CM034154.1:133246520-133247094:-	KI387_029077	AUX/IAA
KI387_012658	0.58	0.58	0.96	2.69	2.38	2.35	-1.88588	1.33998	4.6438e-11	3.16621e-10	CM034149.1:233997669-233999469:-	KI387_012658	AUX/IAA
KI387_003799	9.16	12.07	13.92	4.67	5.16	5.16	1.15863	2.74545	1.95893e-08	1.01556e-07	CM034146.1:979111465-979113623:+	KI387_003799	B3
KI387_018569	0.95	1.02	0.88	0.36	0.41	0.41	1.20067	0.905799	6.19611e-05	0.000205396	CM034150.1:900147945-900243371:+	KI387_018569	B3
KI387_030090	3.23	3.53	3.43	2.14	0.91	1.66	1.06415	1.47416	0.000195183	0.000593001	CM034154.1:469675878-469726237:+	KI387_030090	B3
KI387_037475	1	1.54	0.75	0.07	0.65	0.25	1.67578	-0.0217327	0.000531405	0.00148897	CM034156.1:537536710-537538352:-	KI387_037475	B3
KI387_037481	1.41	1.33	1.58	4.19	4.85	4.32	-1.6907	2.16495	2.62221e-15	2.46084e-14	CM034156.1:538485012-538486852:+	KI387_037481	B3
KI387_037477	0.82	0.88	1.12	1.39	2.19	2.57	-1.19913	0.494216	0.00101732	0.00269763	CM034156.1:537875587-537876635:-	KI387_037477	B3
KI387_026607	47.33	48.8	42.47	20.2	22.21	21.61	1.05634	6.43581	3.13128e-27	5.58156e-26	CM034153.1:264627727-264674409:-	KI387_026607	B3-ARF
KI387_027090	11.82	8.77	14.88	25.39	26.12	23.98	-1.14778	5.37174	4.36039e-13	3.57379e-12	CM034153.1:488973900-488984274:+	KI387_027090	B3-ARF
KI387_032281	1.85	1.56	3.47	4.97	5.75	2.76	-1.03419	3.03364	0.000938389	0.00250439	CM034155.1:177744716-177748533:+	KI387_032281	B3-ARF
KI387_012048	4.21	2.81	2.55	0.25	0	0.41	3.72114	0.427408	4.60185e-13	3.76134e-12	CM034149.1:102349647-102351013:+	KI387_012048	bHLH
KI387_012694	7.05	5.75	7.51	2.38	1.02	2.17	1.80954	2.4484	2.82031e-12	2.15491e-11	CM034149.1:243194973-243197012:-	KI387_012694	bHLH
KI387_022575	6.59	6.26	5.3	2.12	1.68	2.53	1.46211	1.69808	5.93295e-09	3.26938e-08	CM034152.1:70262932-70264119:-	KI387_022575	bHLH
KI387_014256	1.99	2.44	2.66	0.94	1.33	0.98	1.05188	1.68636	3.21178e-05	0.000111354	CM034149.1:791134678-791138220:+	KI387_014256	bHLH
KI387_009509	2.66	3.46	3.06	0.28	0.41	2.87	1.30439	2.01219	0.0208114	0.0402543	CM034148.1:379465558-379468794:-	KI387_009509	bHLH
KI387_019928	13.06	11.26	10.56	29.89	26.57	30.13	-1.36472	5.02942	2.78115e-29	5.34814e-28	CM034151.1:297673347-297677128:-	KI387_019928	bHLH
KI387_014743	1.53	1.25	1.17	6.62	8.63	7.1	-2.54293	2.22599	6.7429e-27	1.18912e-25	CM034149.1:898122581-898124242:-	KI387_014743	bHLH
KI387_001125	1.54	1.44	1.14	5.08	5.08	3.9	-1.80447	1.64175	4.42833e-12	3.33053e-11	CM034146.1:239108229-239110575:-	KI387_001125	bHLH
KI387_010573	6.52	4.8	5.23	10.36	10.86	12.34	-1.07243	3.35702	8.82018e-11	5.88961e-10	CM034148.1:765615271-765617339:+	KI387_010573	bHLH
KI387_029593	0.93	0.93	0.64	2.38	2.33	2.14	-1.47619	0.695338	4.15781e-06	1.63457e-05	CM034154.1:241272018-241273507:-	KI387_029593	bHLH
KI387_018325	0.67	0.64	0.36	1.14	1.56	1.03	-1.16735	0.00488667	0.00494822	0.0112528	CM034150.1:857442675-857444022:-	KI387_018325	bHLH
KI387_037391	81.53	78.37	83.24	36.75	40.82	37.27	1.0245	6.34962	2.55995e-25	4.18706e-24	CM034156.1:517367794-517372062:-	KI387_037391	bZIP
KI387_010635	29.57	30.62	21.07	7.34	6.32	6.29	1.97569	3.05387	1.24015e-22	1.77144e-21	CM034148.1:778815353-778815836:+	KI387_010635	bZIP
KI387_000228	107.35	127.71	98.5	287.09	271.57	274.53	-1.37903	6.42609	7.03714e-38	1.83113e-36	CM034146.1:37847536-37848692:-	KI387_000228	bZIP
KI387_014386	1.71	1.52	2.03	11.22	8.25	7.83	-2.43663	2.23544	4.56221e-21	6.0092e-20	CM034149.1:828595413-828596375:+	KI387_014386	bZIP
KI387_012794	2.23	2.29	3.04	0.92	0.76	0.57	1.68703	1.24297	2.58674e-08	1.32351e-07	CM034149.1:264681632-264684383:-	KI387_012794	C2C2-CO-like
KI387_010555	3.5	3.34	3.64	0.22	0.32	0.06	4.02145	1.18764	1.40046e-26	2.42377e-25	CM034148.1:762654872-762656865:+	KI387_010555	C2C2-Dof
KI387_038194	4.29	4.71	4.99	17.76	15.26	15.92	-1.86817	3.89511	3.65772e-36	8.96894e-35	CM034157.1:9850820-9856284:+	KI387_038194	C2C2-Dof
KI387_003604	4.99	4.93	4.65	1.74	1.07	2.03	1.52192	0.788491	3.39382e-06	1.34775e-05	CM034146.1:927029464-927031996:-	KI387_003604	C2C2-YABBY
KI387_032121	1.72	1.57	1.38	0.15	0.04	0.08	3.99494	0.655865	1.36928e-18	1.57377e-17	CM034155.1:150369944-150373274:-	KI387_032121	C2H2
KI387_029049	110.96	102.23	111.95	49.83	48.78	49.49	1.0761	4.10663	9.34177e-17	9.70293e-16	CM034154.1:123917549-123917769:+	KI387_029049	C2H2
KI387_019132	16.84	14.59	20.82	42.84	32.61	27.21	-1.03561	4.14766	5.94221e-08	2.93152e-07	CM034151.1:114820496-114821180:-	KI387_019132	C2H2
KI387_017132	0.55	0.9	0.45	1.55	0.98	1.34	-1.05536	0.849829	0.00116224	0.0030402	CM034150.1:587981841-587984006:-	KI387_017132	C2H2
KI387_000496	2.58	4.1	2.86	13.95	4.9	5.34	-1.40663	2.91098	7.1727e-05	0.000235034	CM034146.1:97408578-97493665:-	KI387_000496	C3H
KI387_043101	0.93	1.15	0.44	3.02	2.56	0.98	-1.4031	1.12327	0.000745206	0.00202958	JAHRHJ020003443.1:38030-133661:-	KI387_043101	C3H
KI387_016007	1.29	1.08	1.11	2.34	2.29	2.91	-1.16778	1.36525	9.32336e-06	3.50603e-05	CM034150.1:164419794-164496632:-	KI387_016007	CPP
KI387_012289	13.19	13.14	13.2	1.2	2.4	2.8	2.54942	3.63472	1.22263e-40	3.48613e-39	CM034149.1:159205226-159209589:-	KI387_012289	E2F-DP
KI387_024643	1.22	1.02	0.68	0.12	0	0.05	3.98386	-0.153895	7.92099e-10	4.82587e-09	CM034152.1:621466168-621468869:+	KI387_024643	GARP-ARR-B
KI387_003859	7.76	8.54	7.64	34.4	39.04	37.61	-2.2706	5.52805	5.65337e-98	5.6473e-96	CM034146.1:992639042-992644005:-	KI387_003859	GARP-ARR-B
KI387_011931	15.61	14.8	14.51	3.32	3.11	3.16	2.1711	3.56527	3.99776e-43	1.25006e-41	CM034149.1:68078624-68082131:-	KI387_011931	GARP-G2-like
KI387_026490	40.37	50.1	31.38	14.01	13.53	14.85	1.46649	3.41571	4.74601e-15	4.38483e-14	CM034153.1:231252654-231279525:-	KI387_026490	GARP-G2-like
KI387_035566	4.79	7.86	6.72	1.68	1.48	1.09	2.12089	0.943317	1.65511e-09	9.72934e-09	CM034156.1:62632155-62633287:+	KI387_035566	GARP-G2-like
KI387_023867	3.67	7.89	5.38	1.26	1.27	1.66	1.93087	0.847728	3.34196e-07	1.50778e-06	CM034152.1:344471625-344472556:+	KI387_023867	GARP-G2-like
KI387_030049	6.39	7.42	10.5	4.14	3.05	3.61	1.09851	1.56614	0.00011899	0.000375699	CM034154.1:458054304-458055130:+	KI387_030049	GARP-G2-like
KI387_032519	18.51	19.27	13.96	134.28	109.23	113.52	-2.83424	4.96451	7.99432e-83	6.00947e-81	CM034155.1:220156870-220158059:+	KI387_032519	GARP-G2-like
KI387_015938	27.93	26.77	26.72	60.5	55.17	58.86	-1.15729	5.6156	6.95005e-31	1.44073e-29	CM034150.1:150422112-150424305:+	KI387_015938	GARP-G2-like
KI387_037138	1.15	2.78	2.75	1.14	0.67	1.12	1.09196	-0.245525	0.025955	0.0488759	CM034156.1:458722992-458723576:-	KI387_037138	GNAT
KI387_014245	7.34	7.24	7.87	1.06	1.92	1.86	2.13689	3.07042	3.41973e-29	6.55074e-28	CM034149.1:788018574-788021505:-	KI387_014245	GRAS
KI387_025816	3.09	3.87	3.41	0.62	0.45	0.28	2.89901	1.62619	5.38652e-22	7.41656e-21	CM034153.1:70071011-70076010:+	KI387_025816	GRAS
KI387_036896	1.11	1.17	1.52	0.49	0.49	0.3	1.49998	1.20578	7.1049e-07	3.06965e-06	CM034156.1:387696547-387699109:-	KI387_036896	GRAS
KI387_000806	0.75	0.39	0.89	0.26	0.27	0.22	1.36367	0.0544429	0.00260655	0.00630931	CM034146.1:170491652-170495364:+	KI387_000806	GRAS
KI387_043816	1.27	0.79	1.73	5.26	7.43	7.36	-2.47735	2.65005	2.89638e-23	4.281e-22	CM034148.1:689348178-689349726:-	KI387_043816	GRAS
KI387_036916	0.81	0.83	0.64	2.45	2.4	3.24	-1.86797	1.76367	2.04549e-13	1.71618e-12	CM034156.1:392881061-392882949:-	KI387_036916	GRAS
KI387_001644	4.62	3.87	4.15	1.38	1.11	0.88	1.8615	2.46236	2.20009e-17	2.35923e-16	CM034146.1:341825122-341827666:+	KI387_001644	GRF
KI387_029197	2.84	2.36	4.23	1.32	1.02	0.97	1.4482	2.09442	2.4128e-07	1.10874e-06	CM034154.1:161572399-161575969:-	KI387_029197	GRF
KI387_039086	34.13	39.7	32.82	3.62	3.54	3.57	3.25095	3.67883	2.18955e-75	1.44841e-73	CM034157.1:154867720-154869069:-	KI387_039086	HB-HD-ZIP
KI387_001747	31.61	25.11	37.27	2.22	2.04	2.58	3.71436	3.87456	1.94799e-66	1.08591e-64	CM034146.1:371911932-371913939:+	KI387_001747	HB-HD-ZIP
KI387_009136	15.82	16.21	18.92	0.68	0.72	0.57	4.60754	2.4829	1.02648e-57	4.74475e-56	CM034148.1:252991008-252992220:-	KI387_009136	HB-HD-ZIP
KI387_017455	48.67	48.22	47.26	15.83	17.08	18.65	1.42298	4.80838	5.89135e-36	1.43045e-34	CM034150.1:660986738-660990114:-	KI387_017455	HB-HD-ZIP
KI387_025476	17.53	17.5	15.33	5.2	6.43	6.97	1.37319	2.73699	5.87219e-14	5.1142e-13	CM034153.1:13796723-13799320:-	KI387_025476	HB-HD-ZIP
KI387_022545	6.31	7.31	7.33	21.97	20.71	19.85	-1.64005	3.83647	1.16353e-29	2.28771e-28	CM034152.1:65124833-65126946:+	KI387_022545	HB-HD-ZIP
KI387_011923	4.93	5.83	5.25	10.59	11.17	10.71	-1.08018	4.29544	1.20025e-18	1.38484e-17	CM034149.1:65246969-65265383:+	KI387_011923	HB-HD-ZIP
KI387_009116	1.98	4.24	2.89	0	0	0	7.19134	-0.251572	4.96227e-13	4.04482e-12	CM034148.1:249002447-249003027:+	KI387_009116	HB-other
KI387_014109	5.91	9.83	8.65	3.54	3.45	3.43	1.1557	1.46175	4.3292e-05	0.00014698	CM034149.1:755958736-755959882:+	KI387_014109	HMG
KI387_043844	2.69	1.57	2.83	0.32	0.86	0.95	1.61752	-0.0720733	0.000387592	0.00111434	CM034149.1:87350506-87351116:+	KI387_043844	HSF
KI387_032434	2.48	1.69	0.98	0.38	0.5	0.26	2.12054	0.675022	7.16682e-07	3.09281e-06	CM034155.1:207272851-207278367:-	KI387_032434	Jumonji
KI387_018179	6.19	4.16	6.49	1.9	1.03	1.47	1.87401	1.12415	2.05057e-08	1.06122e-07	CM034150.1:809498604-809503183:+	KI387_018179	LIM
KI387_011090	45.37	47.38	42.19	12.13	12.5	12.55	1.80175	4.71083	3.30713e-53	1.35976e-51	CM034148.1:877755711-877756725:+	KI387_011090	LOB
KI387_005060	81.5	85.06	93.66	28.25	27.36	24.42	1.64278	3.97543	2.19695e-30	4.45496e-29	CM034147.1:171504387-171504666:-	KI387_005060	LOB
KI387_011091	62.83	61.48	60.91	19.53	24.6	24.13	1.37751	3.90697	1.70607e-23	2.53677e-22	CM034148.1:878133277-878133729:+	KI387_011091	LOB
KI387_011089	6.03	5.85	5.22	1.17	0.86	0.65	2.62857	1.59556	6.96473e-20	8.66024e-19	CM034148.1:877546132-877547095:-	KI387_011089	LOB
KI387_005781	13.83	12.54	11.72	3.55	2.67	1.93	2.183	1.93313	1.65787e-17	1.7868e-16	CM034147.1:341238932-341239937:-	KI387_005781	LOB
KI387_005610	7.68	5.7	8.02	20.33	21.61	22.59	-1.65435	3.28075	1.49971e-22	2.12994e-21	CM034147.1:298090147-298090818:-	KI387_005610	LOB
KI387_037252	14.65	12.29	16.49	41.31	41.29	33.98	-1.48599	4.22104	2.27854e-22	3.1964e-21	CM034156.1:485402878-485403573:+	KI387_037252	LOB
KI387_034509	0.45	0.62	0.35	5.59	4.12	3.97	-3.27829	1.37209	4.14818e-22	5.73806e-21	CM034155.1:588659046-588794606:-	KI387_034509	LOB
KI387_025391	0.23	0.59	0.53	7	4.09	3.79	-3.51524	1.19126	2.93666e-17	3.14003e-16	CM034153.1:1998421-1999444:+	KI387_025391	LOB
KI387_044374	0.5	0.62	0.11	2.75	2.43	1.47	-2.37413	0.176152	1.31772e-07	6.24018e-07	CM034147.1:368494107-368495179:+	KI387_044374	LOB
KI387_016210	0.31	0.22	0.57	4	4.63	3.12	-3.46906	0.502638	2.47744e-15	2.33086e-14	CM034150.1:210870495-210891001:-	KI387_016210	MADS-MIKC
KI387_003004	275.16	272.08	229.14	56.65	61.15	55.44	2.10599	6.43758	1.20687e-84	9.50428e-83	CM034146.1:786559197-786559849:+	KI387_003004	MBF1
KI387_018715	40.19	41.58	38.38	11.79	9.31	10.09	1.89156	4.57875	2.33072e-49	8.69436e-48	CM034151.1:22598564-22600276:-	KI387_018715	MYB
KI387_038267	16.53	16.56	18.23	50.79	43.98	46.68	-1.52332	5.28371	4.07925e-40	1.14127e-38	CM034157.1:21483713-21485614:-	KI387_038267	MYB
KI387_035807	3.46	2.51	3.57	16.82	16.92	18.01	-2.50147	2.81866	3.14263e-38	8.26413e-37	CM034156.1:113393749-113394956:-	KI387_035807	MYB
KI387_002187	0.15	0.4	0.31	2.47	3.31	2.48	-3.3059	0.500435	9.33168e-15	8.50017e-14	CM034146.1:591582845-591584483:-	KI387_002187	MYB
KI387_015702	0	0	0	0.66	1.02	1.31	-6.84708	-0.62329	3.79755e-11	2.61558e-10	CM034150.1:104855118-104856348:-	KI387_015702	MYB
KI387_015701	0.13	0.14	0	1.72	1.21	1.3	-3.7824	-0.218469	4.26381e-11	2.92319e-10	CM034150.1:104597030-104598220:-	KI387_015701	MYB
KI387_002360	0.26	0.23	0.29	1.47	1.98	1.58	-2.72327	0.367236	4.38237e-11	2.99895e-10	CM034146.1:662100289-662101490:+	KI387_002360	MYB
KI387_024989	3.24	1.98	2.39	9.28	6.86	7.28	-1.66042	1.94676	9.99793e-11	6.64031e-10	CM034152.1:721553526-721556668:-	KI387_024989	MYB
KI387_031295	1.33	0.77	1.06	2.34	3.04	2.88	-1.43609	1.21401	6.51234e-07	2.83254e-06	CM034154.1:734470018-734471965:-	KI387_031295	MYB
KI387_005277	0.91	1.44	1.17	3.4	2.25	2.43	-1.25287	1.2639	2.64628e-05	9.30126e-05	CM034147.1:226468490-226469675:+	KI387_005277	MYB
KI387_030772	0.27	2.04	1.11	4.48	2.37	2.85	-1.55983	0.192257	0.00114829	0.00300661	CM034154.1:636490328-636491523:+	KI387_030772	MYB
KI387_022184	29.23	29.16	28.23	0	0.6	0	6.84259	1.90765	2.63736e-56	1.17528e-54	CM034152.1:9486447-9487382:-	KI387_022184	MYB-related
KI387_004470	3.73	4.37	3.77	7.73	8.13	7.34	-1.02351	4.15885	1.12721e-15	1.08241e-14	CM034147.1:41040851-41059775:-	KI387_004470	MYB-related
KI387_002190	7.67	11.1	7.38	19.14	21.15	17.11	-1.18661	3.18821	7.13375e-11	4.7893e-10	CM034146.1:594953939-594954666:+	KI387_002190	MYB-related
KI387_015699	2.94	3.15	2.58	8.05	10.54	8.37	-1.67714	0.947016	4.03931e-08	2.02633e-07	CM034150.1:104022507-104022867:-	KI387_015699	MYB-related
KI387_022173	1.72	1.64	1.69	4.41	3.9	3.59	-1.28428	1.0023	1.19092e-05	4.41891e-05	CM034152.1:8674236-8675401:-	KI387_022173	MYB-related
KI387_007842	74.93	54.24	78.13	165.58	153.01	156.58	-1.25341	6.29788	9.42984e-21	1.22259e-19	CM034147.1:974212042-974212730:-	KI387_007842	NF-YB
KI387_035734	27.88	31.1	24.88	13	12.36	12.87	1.07467	5.98156	1.06401e-24	1.67585e-23	CM034156.1:97383456-97389977:-	KI387_035734	Others
KI387_037275	39.77	35.47	28.82	6.84	9.97	7.72	2.02544	2.6453	1.34576e-20	1.73874e-19	CM034156.1:492847460-492847851:+	KI387_037275	Others
KI387_005559	7.37	5.37	4.66	2.09	3.41	2.19	1.12268	2.47697	6.83337e-06	2.62201e-05	CM034147.1:287202133-287214005:+	KI387_005559	Others
KI387_018275	9.89	3.25	8.4	30.57	24.99	28.84	-2.02277	3.49093	6.08948e-13	4.92319e-12	CM034150.1:846109629-846112429:+	KI387_018275	Others
KI387_018044	2.15	2.18	1.04	4.53	4.89	2.95	-1.21042	0.694083	0.000526213	0.00147581	CM034150.1:780632658-780634062:+	KI387_018044	Others
KI387_044625	15.14	8.56	11.42	22.67	29.33	27.81	-1.23223	1.67423	2.43761e-06	9.86176e-06	CM034154.1:661219556-661219810:-	KI387_044625	PHD
KI387_001525	0.27	0.31	0.33	0.77	0.71	0.5	-1.18263	0.35221	0.00138819	0.00357039	CM034146.1:315135585-315186354:-	KI387_001525	PHD
KI387_024888	4.26	5.86	4.46	16.92	16.56	20.32	-1.93833	2.89327	1.42026e-24	2.21584e-23	CM034152.1:693833811-693835879:-	KI387_024888	PLATZ
KI387_035146	21.2	15.56	15.4	41.21	40.54	41.89	-1.29772	5.39982	2.22823e-24	3.45109e-23	CM034156.1:5045765-5048193:+	KI387_035146	SAP
KI387_035142	9.88	11.93	10.31	22.66	20.06	21.99	-1.06854	4.55513	4.15139e-18	4.6528e-17	CM034156.1:3893533-3895949:-	KI387_035142	SAP
KI387_012611	6.91	8.9	6.79	1.22	2.9	2.45	1.70185	1.81956	2.64808e-10	1.69742e-09	CM034149.1:226003379-226005153:-	KI387_012611	SBP
KI387_003246	1.15	2.03	1.29	0.62	0.71	0.6	1.14118	0.211508	0.00469905	0.0107287	CM034146.1:844708139-844709816:-	KI387_003246	SBP
KI387_025870	0.97	0.95	0.69	5.07	5.7	5.83	-2.7017	2.30813	1.69008e-33	3.82297e-32	CM034153.1:82495702-82499055:+	KI387_025870	SBP
KI387_023254	1.21	2	1.66	0.56	0.5	0.67	1.42087	1.84665	1.23397e-07	5.86788e-07	CM034152.1:197098514-197199817:-	KI387_023254	SET
KI387_016636	0.04	0.04	0	1.61	1.11	1.31	-5.35725	0.329219	2.51816e-20	3.20344e-19	CM034150.1:301061126-301063510:+	KI387_016636	SET
KI387_026082	1.3	1	1.24	3.11	4.14	4.65	-1.80492	2.56249	2.52131e-16	2.54767e-15	CM034153.1:141324209-141326447:-	KI387_026082	SET
KI387_006145	1.29	1.17	0.65	4.33	3.34	2.79	-1.75474	1.15566	2.32338e-08	1.19493e-07	CM034147.1:602666640-602707574:+	KI387_006145	SET
KI387_025999	3.15	2.93	2.97	6.52	6.19	6.31	-1.12768	3.77044	2.92225e-16	2.93487e-15	CM034153.1:124699809-124781460:+	KI387_025999	SNF2
KI387_039170	0.94	0.85	1.22	2.82	1.97	2.42	-1.32442	1.19578	5.4799e-06	2.12403e-05	CM034157.1:168483529-168498026:+	KI387_039170	SRS
KI387_005677	0.97	1.19	1.14	1.84	3.73	2.92	-1.42264	0.0574718	0.00132466	0.00341704	CM034147.1:313532014-313532473:-	KI387_005677	TCP
KI387_031856	8.42	10.77	9.85	41.12	30.92	33.99	-1.92649	2.85253	7.48666e-22	1.02137e-20	CM034155.1:88030263-88030677:-	KI387_031856	Tify
KI387_041895	0.5	0	0.23	6.57	5.22	6.05	-4.50815	0.383923	5.60025e-19	6.64176e-18	JAHRHJ020002030.1:226165-227297:+	KI387_041895	Tify
KI387_023082	19.79	23.62	20.41	7.46	6.49	7.79	1.49359	3.48441	4.40258e-21	5.80408e-20	CM034152.1:166894502-166897834:-	KI387_023082	TRAF
KI387_028285	6.96	5.65	4.62	15.42	16.47	16.77	-1.5372	2.91896	6.18694e-18	6.86188e-17	CM034153.1:753078589-753092901:-	KI387_028285	TRAF
KI387_000711	0.94	0.87	0.76	1.64	2.45	2.7	-1.44929	1.30056	4.71636e-07	2.08613e-06	CM034146.1:148233685-148311171:-	KI387_000711	Trihelix
KI387_030920	3.53	3.72	3.44	0.92	0.66	0.98	1.99719	1.25718	2.59498e-12	1.98988e-11	CM034154.1:667102761-667104150:-	KI387_030920	WRKY
KI387_037173	4.43	4.05	3.88	2.28	1.7	1.69	1.08045	1.60411	1.66634e-05	6.05955e-05	CM034156.1:467736072-467737670:+	KI387_037173	WRKY
KI387_031808	1.92	2.25	1.58	9.79	8.19	8.48	-2.24322	3.01508	7.58279e-33	1.67203e-31	CM034155.1:69616866-69618814:+	KI387_031808	WRKY
KI387_017175	1.11	1.58	1.12	4.89	5.07	5.13	-2.0322	1.81911	2.81443e-17	3.0115e-16	CM034150.1:599701602-599704326:+	KI387_017175	WRKY
KI387_028938	12.77	11.42	16.07	30.44	27.17	28.24	-1.15508	4.75713	2.69447e-16	2.71527e-15	CM034154.1:93760969-93763229:-	KI387_028938	WRKY
KI387_003408	7.42	10.14	6.9	28.54	21.26	20.91	-1.57161	1.63048	4.20363e-09	2.3539e-08	CM034146.1:884007181-884007460:+	KI387_003408	WRKY
KI387_041772	342.78	331.61	312.34	0.27	0	0	11.5093	5.68044	0	0	JAHRHJ020001821.1:264642-264960:+	KI387_041772	zf-HD
